# Supplementary material for: Bis(μ-2-hy­droxy­methyl-2-methyl­propane-1,3-diolato)bis­[di­chlorido­titanium(IV)] diethyl ether disolvate
Source: Acta Crystallogr Sect E Struct Rep Online. 2013 Nov 23;69(Pt 12):m676–7. doi: 10.1107/S1600536813031504 (PMC3885006; doi:10.1107/S1600536813031504)
Supplement: Supplementary file 1 [file e-69-0m676-sup1.cif]

##############################################################################
#                                                                            #
# This CIF contains the data in a paper accepted for publication in          #
# Acta Crystallographica Section E. It conforms to the requirements of       #
# Notes for Authors for Acta Crystallographica Section E, and has been       #
# peer reviewed under the auspices of the IUCr Commission on Journals.       #
#                                                                            #
# Full details of the Crystallographic Information File format               #
# are given in the paper "The Crystallographic Information File (CIF):       #
# a New Standard Archive File for Crystallography" by S. R. Hall, F. H.      #
# Allen and I. D. Brown [Acta Cryst. (1991), A47, 655-685].                  #
#                                                                            #
# The current version of the core CIF dictionary is obtainable from          #
# ftp://ftp.iucr.org/pub/cif_core.dic.                                       #
#                                                                            #
# Software is freely available for graphical display of the structure(s)     #
# in this CIF. For information consult the CIF software page                 #
# http://www.iucr.org/resources/cif/software.                                #
#                                                                            #
# This file may be used for bona fide research purposes within the           #
# scientific community so long as proper attribution is given to the journal # 
# article from which it was obtained.                                        #
#                                                                            #
##############################################################################
data_I
_audit_creation_method     SHELXL-97
_database_code_depnum_ccdc_archive     'CCDC 972604'
_chemical_name_systematic
;\
Bis(\m-2-hydroxymethyl-2-methylpropane-1,3-diolato)bis[dichloridotitanium(IV)]
diethyl ether disolvate
;
_chemical_name_common     ?
_chemical_formula_moiety     'C10 H20 O6 Cl4 Ti2, 2(C4 H10 O)'
_chemical_formula_sum     'C18 H40 Cl4 O8 Ti2'
_chemical_formula_iupac     '[Ti2 Cl4 (C5 H10 O3)2], 2C4 H10 O'
_chemical_formula_weight     622.10
_chemical_melting_point     ?
_symmetry_cell_setting     triclinic
_symmetry_space_group_name_H-M     'P -1'
_symmetry_space_group_name_hall     '-P 1'
loop_
    _symmetry_equiv_pos_as_xyz
    'x, y, z'
    '-x, -y, -z'
_cell_length_a     7.9617(3)
_cell_length_b     9.6379(4)
_cell_length_c     10.5783(5)
_cell_angle_alpha     71.3510(10)
_cell_angle_beta     82.0230(10)
_cell_angle_gamma     66.7570(10)
_cell_volume     706.60(5)
_cell_formula_units_Z     1
_cell_measurement_reflns_used     5595
_cell_measurement_theta_min     2
_cell_measurement_theta_max     25
_cell_measurement_temperature     150(2)
_exptl_crystal_description     'plate'
_exptl_crystal_colour     'colourless'
_exptl_crystal_size_max     0.26
_exptl_crystal_size_mid     0.24
_exptl_crystal_size_min     0.10
_exptl_crystal_density_diffrn     1.462
_exptl_crystal_density_meas     ?
_exptl_crystal_density_method     'not measured'
_exptl_crystal_F_000     324
_exptl_absorpt_coefficient_mu     0.980
_exptl_absorpt_correction_type     multi-scan
_exptl_absorpt_process_details     '(Blessing, 1995)'
_exptl_absorpt_correction_T_min     0.7657
_exptl_absorpt_correction_T_max     0.8922
_exptl_special_details
;
;
_diffrn_ambient_temperature     150(2)
_diffrn_radiation_type     MoK\a
_diffrn_radiation_wavelength     0.71073
_diffrn_radiation_source     'fine-focus sealed tube'
_diffrn_radiation_monochromator     graphite
_diffrn_measurement_device_type     'Siemens SMART CCD'
_diffrn_measurement_method     'Area detector \w scans'
_diffrn_detector_area_resol_mean     ?
_diffrn_reflns_number     6510
_diffrn_reflns_av_R_equivalents     0.0151
_diffrn_reflns_av_sigmaI/netI     0.0205
_diffrn_reflns_theta_min     2.03
_diffrn_reflns_theta_max     25.71
_diffrn_reflns_theta_full     25.71
_diffrn_measured_fraction_theta_max     0.991
_diffrn_measured_fraction_theta_full     0.991
_diffrn_reflns_limit_h_min     -9
_diffrn_reflns_limit_h_max     9
_diffrn_reflns_limit_k_min     -10
_diffrn_reflns_limit_k_max     11
_diffrn_reflns_limit_l_min     0
_diffrn_reflns_limit_l_max     12
_diffrn_standards_number     ?
_diffrn_standards_interval_count     ?
_diffrn_standards_interval_time     ?
_diffrn_standards_decay_%     0
_refine_special_details
;
Refinement of <i>F</i>^2^ against ALL reflections. The weighted <i>R</i>-factor
<i>wR</i> and goodness of fit <i>S</i> are based on <i>F</i>^2^, conventional
<i>R</i>-factors <i>R</i> are based on <i>F</i>, with <i>F</i> set to zero for
negative <i>F</i>^2^. The threshold expression of <i>F</i>^2^ >
\s(<i>F</i>^2^) is used only for calculating <i>R</i>-factors(gt) <i>etc</i>.
and is not relevant to the choice of reflections for refinement.
<i>R</i>-factors based on <i>F</i>^2^ are statistically about twice as large
as those based on <i>F</i>, and <i>R</i>- factors based on ALL data will be
even larger.
;
_reflns_number_total     2661
_reflns_number_gt     2417
_reflns_threshold_expression     I>2sigma(I)
_refine_ls_structure_factor_coef     Fsqd
_refine_ls_matrix_type     full
_refine_ls_R_factor_all     0.0249
_refine_ls_R_factor_gt     0.0215
_refine_ls_wR_factor_gt     0.0590
_refine_ls_wR_factor_ref     0.0606
_refine_ls_goodness_of_fit_ref     1.043
_refine_ls_restrained_S_all     1.043
_refine_ls_number_reflns     2661
_refine_ls_number_parameters     152
_refine_ls_number_restraints     0
_refine_ls_hydrogen_treatment     mixed
_refine_ls_weighting_scheme     calc
_refine_ls_weighting_details
         'calc w=1/[\s^2^(Fo^2^)+(0.0325P)^2^+0.2355P] where P=(Fo^2^+2Fc^2^)/3'
_atom_sites_solution_hydrogens     geom
_atom_sites_solution_primary     direct
_atom_sites_solution_secondary     difmap
_refine_ls_shift/su_max     0.000
_refine_ls_shift/su_mean     0.000
_refine_diff_density_max     0.312
_refine_diff_density_min     -0.266
_refine_ls_extinction_method     none
_refine_ls_extinction_coef     0
loop_
    _atom_type_symbol
    _atom_type_description
    _atom_type_scat_dispersion_real
    _atom_type_scat_dispersion_imag
    _atom_type_scat_source
    'C' 'C' 0.0033 0.0016
                         'International Tables Vol C Tables 4.2.6.8 and 6.1.1.4'
    'H' 'H' 0.0000 0.0000
                         'International Tables Vol C Tables 4.2.6.8 and 6.1.1.4'
    'O' 'O' 0.0106 0.0060
                         'International Tables Vol C Tables 4.2.6.8 and 6.1.1.4'
    'Cl' 'Cl' 0.1484 0.1585
                         'International Tables Vol C Tables 4.2.6.8 and 6.1.1.4'
    'Ti' 'Ti' 0.2776 0.4457
                         'International Tables Vol C Tables 4.2.6.8 and 6.1.1.4'
_computing_data_collection     'SMART (Siemens, 1995)'
_computing_cell_refinement     'SAINT (Siemens, 1995)'
_computing_data_reduction     'SAINT (Siemens, 1995)'
_computing_structure_solution     'SHELXS97 (Sheldrick, 2008)'
_computing_structure_refinement     'SHELXL97 (Sheldrick, 2008)'
_computing_molecular_graphics     'ORTEP-3 for Windows (Farrugia, 2012)'
_computing_publication_material     'SHELXL97 (Sheldrick, 2008)'
loop_
    _atom_site_type_symbol
    _atom_site_label
    _atom_site_fract_x
    _atom_site_fract_y
    _atom_site_fract_z
    _atom_site_U_iso_or_equiv
    _atom_site_adp_type
    _atom_site_calc_flag
    _atom_site_refinement_flags
    _atom_site_occupancy
    _atom_site_symmetry_multiplicity
    _atom_site_disorder_assembly
    _atom_site_disorder_group
    Ti Ti 0.58094(3) 0.61520(3) 0.39188(2) 0.01725(9) Uani d . 1 1 . .
    Cl Cl1 0.74357(5) 0.59557(5) 0.19464(4) 0.02805(11) Uani d . 1 1 . .
    Cl Cl2 0.47954(5) 0.88725(4) 0.35265(4) 0.02495(10) Uani d . 1 1 . .
    O O1 0.43149(13) 0.59722(11) 0.56614(9) 0.0177(2) Uani d . 1 1 . .
    O O2 0.76654(13) 0.57443(12) 0.48899(10) 0.0217(2) Uani d . 1 1 . .
    O O3 0.66826(14) 0.32177(13) 0.70683(10) 0.0197(2) Uani d . 1 1 . .
    C C1 0.4634(2) 0.65978(17) 0.66438(14) 0.0209(3) Uani d . 1 1 . .
    H H1A 0.3764 0.6490 0.7400 0.025 Uiso calc R 1 1 . .
    H H1B 0.4384 0.7737 0.6237 0.025 Uiso calc R 1 1 . .
    C C2 0.6586(2) 0.57709(17) 0.71785(15) 0.0211(3) Uani d . 1 1 . .
    C C3 0.7972(2) 0.60351(19) 0.60594(15) 0.0248(3) Uani d . 1 1 . .
    H H3A 0.7897 0.7137 0.5832 0.030 Uiso calc R 1 1 . .
    H H3B 0.9221 0.5328 0.6382 0.030 Uiso calc R 1 1 . .
    H H3 0.721(3) 0.236(3) 0.737(2) 0.038(6) Uiso d . 1 1 . .
    C C4 0.6997(2) 0.40296(17) 0.78961(15) 0.0227(3) Uani d . 1 1 . .
    H H4A 0.8288 0.3514 0.8178 0.027 Uiso calc R 1 1 . .
    H H4B 0.6216 0.3934 0.8709 0.027 Uiso calc R 1 1 . .
    C C5 0.6733(2) 0.65305(19) 0.82181(16) 0.0296(4) Uani d . 1 1 . .
    H H5A 0.5924 0.6323 0.8981 0.044 Uiso calc R 1 1 . .
    H H5B 0.6371 0.7672 0.7813 0.044 Uiso calc R 1 1 . .
    H H5C 0.7997 0.6079 0.8522 0.044 Uiso calc R 1 1 . .
    O O11 0.89033(14) 0.03405(12) 0.82316(10) 0.0220(2) Uani d . 1 1 . .
    C C11 0.7018(2) 0.0355(2) 1.01998(16) 0.0309(4) Uani d . 1 1 . .
    H H11A 0.7672 0.0891 1.0464 0.046 Uiso calc R 1 1 . .
    H H11B 0.6635 -0.0316 1.0999 0.046 Uiso calc R 1 1 . .
    H H11C 0.5939 0.1143 0.9687 0.046 Uiso calc R 1 1 . .
    C C12 0.8258(2) -0.06469(18) 0.93561(16) 0.0276(3) Uani d . 1 1 . .
    H H12A 0.9306 -0.1496 0.9889 0.033 Uiso calc R 1 1 . .
    H H12B 0.7584 -0.1142 0.9041 0.033 Uiso calc R 1 1 . .
    C C13 1.0030(2) -0.0498(2) 0.73231(17) 0.0305(4) Uani d . 1 1 . .
    H H13A 0.9318 -0.0910 0.6945 0.037 Uiso calc R 1 1 . .
    H H13B 1.1090 -0.1401 0.7797 0.037 Uiso calc R 1 1 . .
    C C14 1.0679(2) 0.0633(2) 0.62220(18) 0.0375(4) Uani d . 1 1 . .
    H H14A 0.9624 0.1497 0.5732 0.056 Uiso calc R 1 1 . .
    H H14B 1.1492 0.0074 0.5610 0.056 Uiso calc R 1 1 . .
    H H14C 1.1343 0.1064 0.6609 0.056 Uiso calc R 1 1 . .
loop_
    _atom_site_aniso_label
    _atom_site_aniso_U_11
    _atom_site_aniso_U_22
    _atom_site_aniso_U_33
    _atom_site_aniso_U_12
    _atom_site_aniso_U_13
    _atom_site_aniso_U_23
    Ti 0.01564(14) 0.01876(14) 0.01493(14) -0.00583(10) 0.00015(10) -0.00266(10)
    Cl1 0.0258(2) 0.0379(2) 0.01864(19) -0.01292(16) 0.00543(15) -0.00699(16)
    Cl2 0.0292(2) 0.01963(18) 0.0251(2) -0.01055(15) -0.00415(15) -0.00208(14)
    O1 0.0167(5) 0.0178(5) 0.0160(5) -0.0040(4) 0.0002(4) -0.0047(4)
    O2 0.0178(5) 0.0266(5) 0.0192(5) -0.0073(4) -0.0004(4) -0.0058(4)
    O3 0.0222(5) 0.0149(5) 0.0202(5) -0.0041(4) -0.0047(4) -0.0046(4)
    C1 0.0239(7) 0.0196(7) 0.0181(7) -0.0051(6) 0.0006(6) -0.0084(6)
    C2 0.0241(7) 0.0200(7) 0.0196(7) -0.0070(6) -0.0026(6) -0.0070(6)
    C3 0.0248(8) 0.0308(8) 0.0221(8) -0.0129(6) -0.0025(6) -0.0078(6)
    C4 0.0273(8) 0.0217(7) 0.0188(7) -0.0074(6) -0.0051(6) -0.0057(6)
    C5 0.0405(9) 0.0274(8) 0.0245(8) -0.0122(7) -0.0050(7) -0.0108(7)
    O11 0.0222(5) 0.0197(5) 0.0201(5) -0.0051(4) 0.0000(4) -0.0042(4)
    C11 0.0341(9) 0.0376(9) 0.0224(8) -0.0189(8) 0.0021(7) -0.0046(7)
    C12 0.0321(9) 0.0237(8) 0.0244(8) -0.0124(7) -0.0032(7) 0.0002(6)
    C13 0.0270(8) 0.0294(8) 0.0296(9) -0.0014(7) -0.0008(7) -0.0130(7)
    C14 0.0289(9) 0.0492(11) 0.0312(9) -0.0110(8) 0.0069(7) -0.0151(8)
_geom_special_details
;
All e.s.d.'s (except the e.s.d. in the dihedral angle between two l.s. planes)
are estimated using the full covariance matrix. The cell e.s.d.'s are taken
into account individually in the estimation of e.s.d.'s in distances, angles
and torsion angles; correlations between e.s.d.'s in cell parameters are only
used when they are defined by crystal symmetry. An approximate (isotropic)
treatment of cell e.s.d.'s is used for estimating e.s.d.'s involving l.s.
planes.
;
loop_
    _geom_bond_atom_site_label_1
    _geom_bond_atom_site_label_2
    _geom_bond_site_symmetry_2
    _geom_bond_distance
    _geom_bond_publ_flag
    Ti O2 . 1.7601(10) ?
    Ti O1 2_666 1.9911(10) ?
    Ti O1 . 2.0478(10) ?
    Ti O3 2_666 2.1481(11) ?
    Ti Cl1 . 2.3184(4) ?
    Ti Cl2 . 2.3292(4) ?
    Ti Ti 2_666 3.1649(5) ?
    O1 C1 . 1.4501(17) ?
    O1 Ti 2_666 1.9911(10) ?
    O2 C3 . 1.4243(18) ?
    O3 C4 . 1.4473(18) ?
    O3 Ti 2_666 2.1481(11) ?
    O3 H3 . 0.74(2) ?
    C1 C2 . 1.533(2) ?
    C1 H1A . 0.9900 ?
    C1 H1B . 0.9900 ?
    C2 C4 . 1.523(2) ?
    C2 C3 . 1.533(2) ?
    C2 C5 . 1.542(2) ?
    C3 H3A . 0.9900 ?
    C3 H3B . 0.9900 ?
    C4 H4A . 0.9900 ?
    C4 H4B . 0.9900 ?
    C5 H5A . 0.9800 ?
    C5 H5B . 0.9800 ?
    C5 H5C . 0.9800 ?
    O11 C13 . 1.4374(19) ?
    O11 C12 . 1.4413(18) ?
    C11 C12 . 1.502(2) ?
    C11 H11A . 0.9800 ?
    C11 H11B . 0.9800 ?
    C11 H11C . 0.9800 ?
    C12 H12A . 0.9900 ?
    C12 H12B . 0.9900 ?
    C13 C14 . 1.509(3) ?
    C13 H13A . 0.9900 ?
    C13 H13B . 0.9900 ?
    C14 H14A . 0.9800 ?
    C14 H14B . 0.9800 ?
    C14 H14C . 0.9800 ?
loop_
    _geom_angle_atom_site_label_1
    _geom_angle_atom_site_label_2
    _geom_angle_atom_site_label_3
    _geom_angle_site_symmetry_1
    _geom_angle_site_symmetry_3
    _geom_angle
    _geom_angle_publ_flag
    O2 Ti O1 . 2_666 101.78(5) ?
    O2 Ti O1 . . 86.71(4) ?
    O1 Ti O1 2_666 . 76.83(4) ?
    O2 Ti O3 . 2_666 172.39(5) ?
    O1 Ti O3 2_666 2_666 80.17(4) ?
    O1 Ti O3 . 2_666 86.59(4) ?
    O2 Ti Cl1 . . 97.18(4) ?
    O1 Ti Cl1 2_666 . 93.21(3) ?
    O1 Ti Cl1 . . 169.89(3) ?
    O3 Ti Cl1 2_666 . 90.02(3) ?
    O2 Ti Cl2 . . 93.95(4) ?
    O1 Ti Cl2 2_666 . 158.75(3) ?
    O1 Ti Cl2 . . 90.05(3) ?
    O3 Ti Cl2 2_666 . 82.46(3) ?
    Cl1 Ti Cl2 . . 98.956(16) ?
    O2 Ti Ti . 2_666 95.24(4) ?
    O1 Ti Ti 2_666 2_666 39.05(3) ?
    O1 Ti Ti . 2_666 37.78(3) ?
    O3 Ti Ti 2_666 2_666 81.61(3) ?
    Cl1 Ti Ti . 2_666 132.238(18) ?
    Cl2 Ti Ti . 2_666 125.940(16) ?
    C1 O1 Ti . 2_666 124.13(8) ?
    C1 O1 Ti . . 118.13(8) ?
    Ti O1 Ti 2_666 . 103.17(4) ?
    C3 O2 Ti . . 138.33(9) ?
    C4 O3 Ti . 2_666 126.66(9) ?
    C4 O3 H3 . . 106.5(16) ?
    Ti O3 H3 2_666 . 117.1(16) ?
    O1 C1 C2 . . 113.32(11) ?
    O1 C1 H1A . . 108.9 ?
    C2 C1 H1A . . 108.9 ?
    O1 C1 H1B . . 108.9 ?
    C2 C1 H1B . . 108.9 ?
    H1A C1 H1B . . 107.7 ?
    C4 C2 C1 . . 110.95(12) ?
    C4 C2 C3 . . 112.76(13) ?
    C1 C2 C3 . . 110.72(12) ?
    C4 C2 C5 . . 107.06(12) ?
    C1 C2 C5 . . 108.02(12) ?
    C3 C2 C5 . . 107.07(13) ?
    O2 C3 C2 . . 112.41(12) ?
    O2 C3 H3A . . 109.1 ?
    C2 C3 H3A . . 109.1 ?
    O2 C3 H3B . . 109.1 ?
    C2 C3 H3B . . 109.1 ?
    H3A C3 H3B . . 107.9 ?
    O3 C4 C2 . . 112.55(12) ?
    O3 C4 H4A . . 109.1 ?
    C2 C4 H4A . . 109.1 ?
    O3 C4 H4B . . 109.1 ?
    C2 C4 H4B . . 109.1 ?
    H4A C4 H4B . . 107.8 ?
    C2 C5 H5A . . 109.5 ?
    C2 C5 H5B . . 109.5 ?
    H5A C5 H5B . . 109.5 ?
    C2 C5 H5C . . 109.5 ?
    H5A C5 H5C . . 109.5 ?
    H5B C5 H5C . . 109.5 ?
    C13 O11 C12 . . 112.91(12) ?
    C12 C11 H11A . . 109.5 ?
    C12 C11 H11B . . 109.5 ?
    H11A C11 H11B . . 109.5 ?
    C12 C11 H11C . . 109.5 ?
    H11A C11 H11C . . 109.5 ?
    H11B C11 H11C . . 109.5 ?
    O11 C12 C11 . . 108.69(13) ?
    O11 C12 H12A . . 110.0 ?
    C11 C12 H12A . . 110.0 ?
    O11 C12 H12B . . 110.0 ?
    C11 C12 H12B . . 110.0 ?
    H12A C12 H12B . . 108.3 ?
    O11 C13 C14 . . 108.13(14) ?
    O11 C13 H13A . . 110.1 ?
    C14 C13 H13A . . 110.1 ?
    O11 C13 H13B . . 110.1 ?
    C14 C13 H13B . . 110.1 ?
    H13A C13 H13B . . 108.4 ?
    C13 C14 H14A . . 109.5 ?
    C13 C14 H14B . . 109.5 ?
    H14A C14 H14B . . 109.5 ?
    C13 C14 H14C . . 109.5 ?
    H14A C14 H14C . . 109.5 ?
    H14B C14 H14C . . 109.5 ?
loop_
    _geom_hbond_atom_site_label_D
    _geom_hbond_atom_site_label_H
    _geom_hbond_atom_site_label_A
    _geom_hbond_site_symmetry_A
    _geom_hbond_distance_DH
    _geom_hbond_distance_HA
    _geom_hbond_distance_DA
    _geom_hbond_angle_DHA
    O3 H3 O11 . 0.74(2) 1.89(2) 2.6233(14) 168(2)
data_global
_journal_date_recd_electronic     2013-11-07
_journal_date_accepted     2013-11-19
_journal_name_full     'Acta Crystallographica, Section E'
_journal_year     2013
_journal_volume     69
_journal_issue     12
_journal_page_first     m676
_journal_page_last     m677
_journal_paper_category     QM
_journal_paper_doi     10.1107/S1600536813031504
_journal_coeditor_code     HG5360
_publ_contact_author
;
 Dr. A. J. Nielson
      Chemistry, Institute of Natural and Mathematical Sciences,
     Massey University at Albany
      Private Bag 102904, North Shore Mail Centre,
 Auckland, New Zealand.
;
_publ_contact_author_email     'a.j.nielson@massey.ac.nz'
_publ_contact_author_fax     '64 9-443-9640'
_publ_contact_author_phone     '64 9 443 9760'
_publ_section_title
;
Bis(\m-2-hydroxymethyl-2-methylpropane-1,3-diolato)bis[dichloridotitanium(IV)]
diethyl ether disolvate
;
loop_
    _publ_author_name
    _publ_author_footnote
    _publ_author_address
    'Alastair J. Nielson' .
; Chemistry, Institute of Natural and Mathematical Sciences,
 Massey University at Albany,
 PO Box 102904 North Shore Mail Centre,
 Auckland, New Zealand
;
    'Chaohong Shen' 'Former address.'
;
 Chemistry, Institute of Fundamental Sciences,
 Massey University at Albany,
 PO Box 102904 North, Shore Mail Centre,
 Auckland, New Zealand
;
    'Joyce M. Waters' .
;
 Chemistry, Institute of Natural and Mathematical Sciences,
 Massey University at Albany,
 PO Box 102904 North Shore Mail Centre,
 Auckland, New Zealand
;
