# Supplementary material for: Bis(μ-2-hy­droxy­methyl-2-methyl­propane-1,3-diolato)bis­[di­chlorido­titanium(IV)] diethyl ether disolvate
Source: Acta Crystallogr Sect E Struct Rep Online. 2013 Nov 23;69(Pt 12):m676–7. doi: 10.1107/S1600536813031504 (PMC3885006; doi:10.1107/S1600536813031504)
Supplement: Supplementary file 2 [file e-69-0m676-Isup2.hkl]

# 
# h,k,l, Fc-squared, Fo-squared, sigma(Fo-squared) and status flag 
# 
data_I
_shelx_title ' s232 in P-1' 
_shelx_refln_list_code          4 
_shelx_F_calc_maximum      134.67 
_exptl_crystal_F_000       324.00 
_reflns_d_resolution_high  0.8191 
 
loop_ 
 _symmetry_equiv_pos_as_xyz 
 'x, y, z' 
 '-x, -y, -z' 
 
_cell_length_a     7.9617 
_cell_length_b     9.6379 
_cell_length_c    10.5783 
_cell_angle_alpha  71.351 
_cell_angle_beta   82.023 
_cell_angle_gamma  66.757 
 
_shelx_F_squared_multiplier     1.000 
 
loop_ 
 _refln_index_h 
 _refln_index_k 
 _refln_index_l 
 _refln_F_squared_calc 
 _refln_F_squared_meas 
 _refln_F_squared_sigma 
 _refln_observed_status 
   1   0   0     5456.57     5603.32     65.32 o 
   2   0   0       30.18       34.48      1.47 o 
   3   0   0       26.37       20.23      1.18 o 
   4   0   0      350.55      367.07      4.71 o 
   5   0   0        1.02        2.26      1.28 o 
   6   0   0      307.99      306.56      4.71 o 
   7   0   0       99.31       97.73      2.46 o 
   8   0   0       10.84       10.71      1.57 o 
  -8   1   0      273.79      277.68      4.52 o 
  -7   1   0      718.32      727.16      9.53 o 
  -6   1   0     1523.39     1493.31     17.88 o 
  -5   1   0      259.51      259.90      4.22 o 
  -4   1   0       93.66       87.71      1.96 o 
  -3   1   0      801.89      892.47      9.92 o 
  -2   1   0     2726.94     3000.96     35.56 o 
  -1   1   0     8255.08     8569.51     99.40 o 
   0   1   0     1887.48     1885.91     22.69 o 
   1   1   0     1274.98     1280.26     16.99 o 
   2   1   0     2301.64     2430.86     25.05 o 
   3   1   0       80.64       88.01      1.87 o 
   4   1   0       66.68       57.85      1.57 o 
   5   1   0     1418.17     1425.73     15.22 o 
   6   1   0      278.02      283.77      4.52 o 
   7   1   0       20.56       20.04      1.47 o 
   8   1   0       25.45       22.00      1.77 o 
   9   1   0        0.27        3.73      2.06 o 
  -8   2   0        1.04        3.83      2.16 o 
  -7   2   0      231.32      234.85      6.09 o 
  -6   2   0       21.37       21.61      2.36 o 
  -5   2   0      590.79      591.90      7.86 o 
  -4   2   0      797.77      763.01      9.72 o 
  -3   2   0       14.48       10.02      1.28 o 
  -2   2   0      234.55      208.63      3.54 o 
  -1   2   0      942.18      984.60     12.38 o 
   0   2   0     4560.54     4847.48     56.68 o 
   1   2   0     5936.22     6246.89     84.18 o 
   2   2   0     1140.52     1204.82     14.34 o 
   3   2   0      142.22      169.24      3.24 o 
   4   2   0      349.82      319.62      4.71 o 
   5   2   0      953.93      922.82     10.22 o 
   6   2   0      215.73      207.65      3.63 o 
   7   2   0      132.44      135.55      3.24 o 
   8   2   0       24.61       23.97      1.96 o 
   9   2   0       13.77        9.82      2.95 o 
  -7   3   0        8.95        7.66      2.06 o 
  -6   3   0       38.72       38.41      2.55 o 
  -5   3   0      215.28      214.42      5.60 o 
  -4   3   0      364.33      366.57      7.96 o 
  -3   3   0        3.48        2.65      1.18 o 
  -2   3   0      160.67      168.06      3.14 o 
  -1   3   0     1108.65     1151.78     14.34 o 
   0   3   0     4235.30     4174.15     49.01 o 
   1   3   0     4267.83     4303.71     50.49 o 
   2   3   0      142.31      167.67      4.22 o 
   3   3   0     1600.35     1667.26     19.45 o 
   4   3   0       51.79       64.44      1.87 o 
   5   3   0       63.27       63.26      1.87 o 
   6   3   0      874.37      833.93     14.24 o 
   7   3   0     1140.92     1091.67     18.17 o 
   8   3   0      401.71      400.85     12.08 o 
   9   3   0      141.54      151.07      6.38 o 
  -7   4   0        3.25        4.91      3.83 o 
  -6   4   0      193.88      210.20      5.70 o 
  -5   4   0      169.67      174.55      5.01 o 
  -4   4   0      133.08      135.16      4.22 o 
  -3   4   0      355.44      337.79      5.99 o 
  -2   4   0        1.43        1.38      1.18 o 
  -1   4   0      655.86      660.36      8.74 o 
   0   4   0     7239.93     7328.54     85.26 o 
   1   4   0     9880.57     9851.83    114.14 o 
   2   4   0      766.38      748.57      9.72 o 
   3   4   0       10.17        7.37      1.77 o 
   4   4   0      329.38      319.03      5.60 o 
   5   4   0        1.08        0.29      1.38 o 
   6   4   0      151.83      141.44      3.24 o 
   7   4   0      264.30      273.75      9.04 o 
   8   4   0       14.83       13.16      2.95 o 
   9   4   0       76.54       74.85      4.71 o 
  -6   5   0      465.56      475.51     10.31 o 
  -5   5   0      284.10      292.22      7.56 o 
  -4   5   0       10.49        7.86      2.06 o 
  -3   5   0        0.06        0.79      1.47 o 
  -2   5   0      231.30      231.22      4.62 o 
  -1   5   0       25.91       24.26      1.77 o 
   0   5   0     1461.68     1564.03     19.15 o 
   1   5   0      192.27      225.13      3.73 o 
   2   5   0     1174.03     1144.41     14.34 o 
   3   5   0      580.22      611.35     11.39 o 
   4   5   0       14.19       11.69      1.87 o 
   5   5   0      554.46      549.17     10.51 o 
   6   5   0     2201.94     2414.46     77.01 o 
   7   5   0      215.10      231.12      8.05 o 
   8   5   0       48.80       42.53      3.73 o 
   9   5   0       38.98       37.72      3.73 o 
  -5   6   0       13.03       12.08      5.40 o 
  -4   6   0      631.79      652.41     13.06 o 
  -3   6   0      279.05      289.76      9.43 o 
  -2   6   0      118.64      119.24      3.14 o 
  -1   6   0      421.14      443.98      7.47 o 
   0   6   0     1258.45     1267.59     18.37 o 
   1   6   0        4.90        3.93      1.47 o 
   2   6   0      808.59      813.99     10.61 o 
   3   6   0       16.21       16.50      1.57 o 
   4   6   0       16.52       16.40      2.06 o 
   5   6   0      716.29      695.63     12.87 o 
   6   6   0      342.97      348.99      8.55 o 
   7   6   0       45.58       43.22      3.24 o 
   8   6   0       51.27       45.87      3.73 o 
   9   6   0       25.78       24.95      3.34 o 
  -4   7   0       68.12       65.52      3.24 o 
  -3   7   0        4.88        4.13      1.96 o 
  -2   7   0       11.56        7.66      1.57 o 
  -1   7   0      428.47      407.34      7.07 o 
   0   7   0        3.62        2.06      1.47 o 
   1   7   0      482.76      500.45      8.25 o 
   2   7   0      411.40      435.72      7.37 o 
   3   7   0        0.36        0.39      1.38 o 
   4   7   0      108.17      115.81      3.04 o 
   5   7   0        3.26        1.18      1.87 o 
   6   7   0        0.66        2.65      1.87 o 
   7   7   0      595.58      596.91     11.39 o 
   8   7   0      408.02      397.71     12.08 o 
   9   7   0       50.36       49.01      3.93 o 
  -3   8   0      133.26      126.71      4.32 o 
  -2   8   0       52.34       50.78      2.95 o 
  -1   8   0      133.35      140.26      3.54 o 
   0   8   0      117.44      142.33      3.54 o 
   1   8   0     1116.82     1165.43     17.19 o 
   2   8   0      737.50      722.83     13.46 o 
   3   8   0       77.06       71.61      3.34 o 
   4   8   0      308.15      311.67      6.97 o 
   5   8   0      157.95      164.62      3.83 o 
   6   8   0      187.44      179.75      4.81 o 
   7   8   0      137.73      138.01      7.76 o 
   8   8   0        3.80       -0.10      2.75 o 
  -2   9   0       12.18        4.91      2.16 o 
  -1   9   0      117.08      106.57      3.14 o 
   0   9   0       84.42       95.47      2.95 o 
   1   9   0        6.34        8.94      2.06 o 
   2   9   0      249.54      244.38      5.99 o 
   3   9   0      244.63      238.10      5.89 o 
   4   9   0      128.40      126.02      4.52 o 
   5   9   0      268.15      269.33      6.38 o 
   6   9   0      587.63      597.70     11.69 o 
   7   9   0      669.80      702.21     13.26 o 
   8   9   0       23.37       16.11      2.26 o 
   0  10   0      202.13      217.96      5.70 o 
   1  10   0       71.27       71.80      3.24 o 
   2  10   0       39.29       36.64      2.85 o 
   3  10   0      129.11      128.08      4.22 o 
   4  10   0        3.38        2.06      1.96 o 
   5  10   0       63.23       56.18      3.04 o 
   6  10   0      378.99      382.68      8.35 o 
   7  10   0       91.74       83.39      5.01 o 
   3  11   0       85.78       84.96      5.01 o 
   4  11   0       14.46       14.93      2.46 o 
  -6 -10   1       27.55       23.57      2.36 o 
  -5 -10   1        7.92       11.49      2.26 o 
  -4 -10   1       17.40       16.11      2.26 o 
  -3 -10   1        0.12        0.00      1.87 o 
  -2 -10   1       32.01       25.24      3.04 o 
  -1 -10   1        0.82        0.20      2.65 o 
   0 -10   1      160.72      147.44      6.09 o 
  -7  -9   1       72.96       68.07      2.65 o 
  -6  -9   1      570.46      583.55     11.49 o 
  -5  -9   1      493.21      493.28     10.02 o 
  -4  -9   1       79.49       80.35      3.34 o 
  -3  -9   1      560.54      554.38     10.90 o 
  -2  -9   1      397.06      374.73      9.72 o 
  -1  -9   1       78.74       72.59      3.34 o 
   0  -9   1        7.52        5.70      1.96 o 
   1  -9   1      150.58      152.15      3.73 o 
  -8  -8   1       63.73       57.26      4.13 o 
  -7  -8   1       48.74       43.51      2.75 o 
  -6  -8   1      148.53      152.15      4.81 o 
  -5  -8   1        4.72        2.55      1.57 o 
  -4  -8   1        0.01       -0.49      1.77 o 
  -3  -8   1       24.85       30.94      2.36 o 
  -2  -8   1       15.94       11.69      2.06 o 
  -1  -8   1      159.05      173.76     12.97 o 
   0  -8   1      456.76      447.22      7.66 o 
   1  -8   1      119.93      117.77      3.14 o 
   2  -8   1       29.49       27.80      2.46 o 
   3  -8   1       27.72       21.90      2.65 o 
  -8  -7   1       29.00       32.12      3.93 o 
  -7  -7   1      450.26      458.12     10.80 o 
  -6  -7   1      618.92      627.95     11.98 o 
  -5  -7   1       11.27       10.90      2.06 o 
  -4  -7   1      555.97      538.47      9.82 o 
  -3  -7   1        7.14        7.56      1.57 o 
  -2  -7   1      327.05      332.88     11.30 o 
  -1  -7   1      624.20      648.38     10.22 o 
   0  -7   1      365.71      365.20      9.63 o 
   1  -7   1      221.55      222.97      4.62 o 
   2  -7   1      104.44      103.23      3.04 o 
   3  -7   1       18.75       22.69      2.46 o 
   4  -7   1       40.55       38.80      2.85 o 
  -9  -6   1       13.58       10.51      3.04 o 
  -8  -6   1       57.15       50.68      3.93 o 
  -7  -6   1      582.82      618.52     11.79 o 
  -6  -6   1      142.08      147.44      4.22 o 
  -5  -6   1      212.83      212.26      8.84 o 
  -4  -6   1      141.88      153.43      4.22 o 
  -3  -6   1       14.51       16.60      1.67 o 
  -2  -6   1       10.27       10.80      1.38 o 
  -1  -6   1       27.23       24.26      1.77 o 
   0  -6   1      115.27      127.89      3.24 o 
   1  -6   1      830.71      814.18     14.24 o 
   2  -6   1      686.01      661.35     11.39 o 
   3  -6   1      303.53      296.74      7.76 o 
   4  -6   1      155.46      145.47      4.62 o 
   5  -6   1       82.06       75.63      3.44 o 
  -9  -5   1       37.46       32.41      3.44 o 
  -8  -5   1       14.86       10.90      2.85 o 
  -7  -5   1        0.09       -0.49      2.46 o 
  -6  -5   1      820.62      829.21     15.03 o 
  -5  -5   1     1614.67     1559.81     26.52 o 
  -4  -5   1     2310.32     2288.73     41.75 o 
  -3  -5   1       25.11       20.53      1.67 o 
  -2  -5   1     1043.71     1013.28     12.87 o 
  -1  -5   1      165.50      151.86      2.95 o 
   0  -5   1       11.28       13.26      1.38 o 
   1  -5   1       67.85       63.45      2.26 o 
   2  -5   1      219.21      231.32      4.62 o 
   3  -5   1      164.63      168.95      4.81 o 
   4  -5   1       71.91       71.80      3.14 o 
   5  -5   1        1.57       -0.59      1.87 o 
   6  -5   1      152.87      152.35      4.81 o 
  -9  -4   1       34.91       28.78      3.44 o 
  -8  -4   1      195.68      206.17      7.66 o 
  -7  -4   1       46.67       39.39      3.54 o 
  -6  -4   1      630.73      642.09     11.98 o 
  -5  -4   1     1342.12     1322.99     22.79 o 
  -4  -4   1      395.57      413.72      8.25 o 
  -3  -4   1       11.40       13.75      1.87 o 
  -2  -4   1      343.48      356.95      5.30 o 
  -1  -4   1      925.89     1007.20     12.77 o 
   0  -4   1     1734.28     1688.09     20.53 o 
   1  -4   1      983.55      913.49     11.69 o 
   2  -4   1      176.17      167.96      3.14 o 
   3  -4   1      410.21      414.02      6.97 o 
   4  -4   1      146.55      145.37      4.42 o 
   5  -4   1        1.76        0.98      1.77 o 
   6  -4   1       89.31       94.98      3.63 o 
  -9  -3   1       91.63       88.21      4.91 o 
  -8  -3   1        0.62       -1.47      2.65 o 
  -7  -3   1      391.29      401.74     11.98 o 
  -6  -3   1     2045.52     2207.79     51.67 o 
  -5  -3   1      650.23      642.39     20.23 o 
  -4  -3   1      238.21      257.74      4.71 o 
  -3  -3   1      118.40      114.92      3.44 o 
  -2  -3   1       71.69       62.18      2.06 o 
  -1  -3   1     3613.96     3564.96     42.04 o 
   0  -3   1     1735.14     1691.82     20.53 o 
   1  -3   1       84.63       62.77      1.87 o 
   2  -3   1      286.68      281.51      4.42 o 
   3  -3   1      163.83      161.68      3.04 o 
   4  -3   1      430.49      427.38      9.43 o 
   5  -3   1      136.90      131.23      4.22 o 
   6  -3   1      212.00      210.00      5.60 o 
   7  -3   1       14.19       12.57      2.65 o 
  -9  -2   1        4.84        6.09      2.95 o 
  -8  -2   1       20.24       24.75      3.34 o 
  -7  -2   1      628.67      687.28     18.56 o 
  -6  -2   1      754.91      770.57     14.64 o 
  -5  -2   1       15.88       17.58      1.57 o 
  -4  -2   1      518.46      554.48     14.34 o 
  -3  -2   1     1206.18     1330.06     18.96 o 
  -2  -2   1     1008.21     1102.37     19.06 o 
  -1  -2   1       86.22       75.14      1.96 o 
   0  -2   1      137.70      131.03      5.50 o 
   1  -2   1      992.64     1029.79     12.97 o 
   2  -2   1     3687.83     3706.70     43.71 o 
   3  -2   1      684.92      656.14      8.74 o 
   4  -2   1      475.68      462.93      7.76 o 
   5  -2   1      366.77      368.34      6.48 o 
   6  -2   1       72.25       68.07      2.06 o 
   7  -2   1      294.45      289.86      6.97 o 
   8  -2   1       29.80       28.68      2.65 o 
  -9  -1   1       35.47       34.48      2.65 o 
  -8  -1   1        8.65        8.84      2.06 o 
  -7  -1   1      181.40      187.31      4.13 o 
  -6  -1   1      116.90      118.36      3.14 o 
  -5  -1   1     3380.12     3416.84     34.97 o 
  -4  -1   1     3477.28     3377.94     34.48 o 
  -3  -1   1      203.64      192.72      3.34 o 
  -2  -1   1      121.79      115.12      2.75 o 
  -1  -1   1      493.38      571.47      8.84 o 
   0  -1   1      194.84      189.57      3.24 o 
   1  -1   1      215.09      242.61      3.83 o 
   2  -1   1       88.20      124.65      2.55 o 
   3  -1   1      449.48      424.43      5.99 o 
   4  -1   1      142.64      164.62      5.89 o 
   5  -1   1        0.59        2.65      1.77 o 
   6  -1   1        0.28       -0.29      1.47 o 
   7  -1   1      629.00      653.78      8.74 o 
   8  -1   1      392.37      400.36      5.99 o 
  -8   0   1       99.04       99.70      5.50 o 
  -7   0   1      367.60      381.11      6.78 o 
  -6   0   1      114.75      108.15      2.85 o 
  -5   0   1     2669.80     2675.83     30.94 o 
  -4   0   1      353.86      349.19      4.52 o 
  -3   0   1      400.82      412.64      5.11 o 
  -2   0   1     2025.73     2088.84     25.05 o 
  -1   0   1     4313.18     4248.90     49.80 o 
   0   0   1     3765.75     3676.25     49.01 o 
   1   0   1     1458.63     1556.66     21.51 o 
   2   0   1     3370.41     3392.78     46.85 o 
   3   0   1      644.45      640.33     10.61 o 
   4   0   1      885.71      951.70     14.24 o 
   5   0   1      199.64      216.09      3.73 o 
   6   0   1      289.07      298.01      4.62 o 
   7   0   1      505.59      523.83      8.74 o 
   8   0   1      609.25      612.14      8.25 o 
  -8   1   1       72.33       72.88      3.04 o 
  -7   1   1       91.57       87.62      3.83 o 
  -6   1   1     1603.55     1573.95     18.86 o 
  -5   1   1     1353.72     1337.03     16.11 o 
  -4   1   1      711.97      740.42      8.45 o 
  -3   1   1       14.69       18.66      1.18 o 
  -2   1   1      351.49      371.98      4.71 o 
  -1   1   1     1007.47     1024.78     12.87 o 
   0   1   1     8287.87     8520.00     87.62 o 
   1   1   1     1972.10     2011.84     36.24 o 
   2   1   1      292.41      315.60      4.71 o 
   3   1   1      317.54      342.80      5.01 o 
   4   1   1      391.86      440.44      6.19 o 
   5   1   1      188.93      184.56      3.34 o 
   6   1   1       12.07       16.11      1.47 o 
   7   1   1      411.45      428.36      6.19 o 
   8   1   1       20.18       18.66      1.57 o 
   9   1   1      101.67       94.49      5.60 o 
  -8   2   1        0.83        1.67      2.16 o 
  -7   2   1      148.56      137.42      4.52 o 
  -6   2   1      537.15      534.24      7.27 o 
  -5   2   1      377.41      391.03      5.70 o 
  -4   2   1      919.74      888.15      9.92 o 
  -3   2   1        4.46        8.15      1.08 o 
  -2   2   1      903.08      979.99     10.71 o 
  -1   2   1        4.67       11.10      1.28 o 
   0   2   1       78.43       73.08      2.26 o 
   1   2   1      277.65      284.16      5.99 o 
   2   2   1      348.02      361.76      7.27 o 
   3   2   1     2544.55     2474.47     34.08 o 
   4   2   1      959.99      921.15     10.22 o 
   5   2   1      838.05      826.07     10.51 o 
   6   2   1      874.82      850.43     10.80 o 
   7   2   1      399.85      410.09      8.15 o 
   8   2   1        5.17        3.73      1.57 o 
   9   2   1       26.82       20.63      1.87 o 
  -7   3   1       44.06       41.16      2.85 o 
  -6   3   1      144.03      143.70      4.52 o 
  -5   3   1     1448.77     1411.00     25.54 o 
  -4   3   1     1248.40     1265.82     21.51 o 
  -3   3   1      840.07      814.97      9.13 o 
  -2   3   1       60.35       52.35      1.57 o 
  -1   3   1      515.88      493.87      6.78 o 
   0   3   1     1821.93     1858.21     26.03 o 
   1   3   1       45.03       53.83      6.19 o 
   2   3   1      780.35      749.75     10.51 o 
   3   3   1        5.43        2.06      1.08 o 
   4   3   1       15.91       18.66      1.38 o 
   5   3   1        7.71        8.35      1.28 o 
   6   3   1       35.01       35.46      1.87 o 
   7   3   1      116.38      121.31      3.73 o 
   8   3   1      516.74      550.55     10.22 o 
   9   3   1      362.66      367.26      7.56 o 
  -7   4   1      163.44      163.54      5.01 o 
  -6   4   1        1.88        2.95      2.06 o 
  -5   4   1       74.19       79.37      3.44 o 
  -4   4   1     1075.48     1096.78     20.33 o 
  -3   4   1       86.50       82.71      2.65 o 
  -2   4   1      541.71      532.18      6.29 o 
  -1   4   1      200.95      209.61      3.54 o 
   0   4   1     1641.58     1735.63     24.46 o 
   1   4   1     3419.19     3344.94     39.49 o 
   2   4   1     2206.46     2116.64     24.07 o 
   3   4   1      639.78      580.21      8.45 o 
   4   4   1        7.57        6.97      1.28 o 
   5   4   1      230.31      231.32      3.73 o 
   6   4   1       15.80       13.75      1.57 o 
   7   4   1      177.49      171.11      4.52 o 
   8   4   1      508.20      505.46      9.53 o 
   9   4   1      128.28      124.06      4.03 o 
  -6   5   1      170.15      171.01      5.01 o 
  -5   5   1     1645.98     1657.93     62.37 o 
  -4   5   1      121.34      125.04      4.62 o 
  -3   5   1        3.60        4.52      1.57 o 
  -2   5   1       23.72       24.36      1.77 o 
  -1   5   1       13.37       11.69      1.57 o 
   0   5   1      379.77      398.10      6.78 o 
   1   5   1     2453.78     2466.81     29.47 o 
   2   5   1      829.83      810.94     10.51 o 
   3   5   1       14.68       12.28      1.87 o 
   4   5   1      102.87       98.42      2.55 o 
   5   5   1      188.15      192.62      3.83 o 
   6   5   1        5.56        4.71      1.47 o 
   7   5   1      316.09      300.86      6.38 o 
   8   5   1       65.31       67.28      2.95 o 
   9   5   1       18.75       15.52      3.14 o 
  -5   6   1       42.62       34.77      2.65 o 
  -4   6   1        2.17        0.79      1.87 o 
  -3   6   1      232.02      244.97      5.80 o 
  -2   6   1       25.63       24.07      1.87 o 
  -1   6   1        0.70        0.49      1.38 o 
   0   6   1      406.88      408.42      6.97 o 
   1   6   1       94.22       89.68      2.65 o 
   2   6   1       92.03      100.58      2.36 o 
   3   6   1      640.62      606.64      9.33 o 
   4   6   1      794.30      793.75     14.34 o 
   5   6   1      164.87      173.27      4.52 o 
   6   6   1     1772.71     1755.47     29.66 o 
   7   6   1      675.34      685.90     18.47 o 
   8   6   1      117.82      110.80      5.40 o 
   9   6   1        4.09        2.75      2.95 o 
  -4   7   1      483.14      506.45     10.71 o 
  -3   7   1      435.86      446.92      9.63 o 
  -2   7   1      172.45      167.47      3.83 o 
  -1   7   1      327.31      314.22      5.80 o 
   0   7   1      680.30      635.61     10.02 o 
   1   7   1      344.41      332.59      5.99 o 
   2   7   1      139.13      137.91      3.34 o 
   3   7   1       57.40       53.73      2.16 o 
   4   7   1      196.82      193.01      4.03 o 
   5   7   1        4.31        2.95      1.77 o 
   6   7   1       64.12       61.49      5.80 o 
   7   7   1       40.89       39.39      2.46 o 
   8   7   1      133.79      136.73      5.99 o 
   9   7   1      360.14      385.04     11.89 o 
  -3   8   1        0.96        3.24      2.06 o 
  -2   8   1       46.42       43.71      2.85 o 
  -1   8   1        0.03        0.69      1.57 o 
   0   8   1       11.83       15.42      1.77 o 
   1   8   1      974.81      998.45     14.93 o 
   2   8   1     1417.14     1430.54     28.49 o 
   3   8   1      580.94      557.52     10.90 o 
   4   8   1        3.98        6.38      1.87 o 
   5   8   1      174.81      164.33      3.73 o 
   6   8   1      220.74      209.91      9.23 o 
   7   8   1        0.08       -0.39      2.46 o 
   8   8   1      146.90      154.41      6.38 o 
  -2   9   1        0.14        1.77      1.96 o 
  -1   9   1       13.72       11.49      1.67 o 
   0   9   1        3.67        0.69      1.57 o 
   1   9   1       93.98       96.16      2.95 o 
   2   9   1      573.68      545.44     14.64 o 
   3   9   1       16.69       18.17      3.14 o 
   4   9   1      345.53      331.41      7.37 o 
   5   9   1       95.48       88.01      4.42 o 
   6   9   1      179.47      178.28      9.92 o 
   7   9   1       57.69       55.30      2.85 o 
   8   9   1       48.11       52.26      4.03 o 
  -1  10   1       40.56       37.33      2.16 o 
   0  10   1       69.48       74.75      2.95 o 
   1  10   1      242.11      238.00      5.99 o 
   2  10   1        0.05       -0.29      1.87 o 
   3  10   1      142.70      145.57      4.42 o 
   4  10   1      266.35      255.38      6.19 o 
   5  10   1      345.30      356.46      7.86 o 
   6  10   1      154.08      152.05      4.62 o 
   7  10   1      504.74      518.63     10.51 o 
   2  11   1       19.35       17.98      2.36 o 
   3  11   1       22.77       20.73      2.36 o 
   4  11   1        0.24        0.49      1.96 o 
   5  11   1      114.86      110.21      3.93 o 
  -5 -10   2       48.89       40.17      4.13 o 
  -4 -10   2        0.18        0.00      1.96 o 
  -3 -10   2       24.54       19.84      2.26 o 
  -2 -10   2        0.65        0.88      2.16 o 
  -1 -10   2        5.43        4.71      2.26 o 
  -7  -9   2       40.80       35.16      2.16 o 
  -6  -9   2        3.76        0.88      1.96 o 
  -5  -9   2       71.60       66.20      3.04 o 
  -4  -9   2      618.23      613.31     11.98 o 
  -3  -9   2      363.18      344.67      8.35 o 
  -2  -9   2        7.03        3.73      1.87 o 
  -1  -9   2       10.14       11.59      2.36 o 
   0  -9   2        0.10       -0.29      1.87 o 
   1  -9   2       54.80       45.97      2.85 o 
  -8  -8   2        6.35        4.81      2.75 o 
  -7  -8   2        0.28        1.18      1.87 o 
  -6  -8   2       29.07       27.90      2.26 o 
  -5  -8   2      331.78      332.29      5.99 o 
  -4  -8   2      386.36      389.66      8.35 o 
  -3  -8   2      267.40      260.79      6.19 o 
  -2  -8   2      120.35      107.95      4.03 o 
  -1  -8   2       44.01       46.66      2.65 o 
   0  -8   2      114.80      121.21      3.24 o 
   1  -8   2       71.27       70.33      2.55 o 
   2  -8   2      481.70      509.00     10.80 o 
  -8  -7   2        2.63       -0.29      2.85 o 
  -7  -7   2        2.49        1.47      1.87 o 
  -6  -7   2       11.24       12.28      2.06 o 
  -5  -7   2       18.46       18.86      1.87 o 
  -4  -7   2       61.82       62.08      2.36 o 
  -3  -7   2      157.11      155.10      3.63 o 
  -2  -7   2      583.46      595.44     11.49 o 
  -1  -7   2       22.26       17.88      2.06 o 
   0  -7   2      268.72      259.51      6.19 o 
   1  -7   2     1041.64     1035.19     15.42 o 
   2  -7   2      492.35      518.92     10.80 o 
   3  -7   2      175.39      166.59      4.91 o 
   4  -7   2        4.15        6.19      2.16 o 
  -8  -6   2      287.94      285.05      9.63 o 
  -7  -6   2      290.27      308.92      6.97 o 
  -6  -6   2      577.47      568.03     11.00 o 
  -5  -6   2      573.88      557.33     10.80 o 
  -4  -6   2       10.57       15.62      1.77 o 
  -3  -6   2       24.76       24.85      2.16 o 
  -2  -6   2       26.00       27.40      1.77 o 
  -1  -6   2       44.30       44.69      1.77 o 
   0  -6   2       41.40       42.53      2.16 o 
   1  -6   2       24.06       25.44      1.87 o 
   2  -6   2       16.53       15.81      1.67 o 
   3  -6   2      769.39      715.27     14.05 o 
   4  -6   2      122.08      122.58      4.22 o 
   5  -6   2       18.50       15.32      2.26 o 
  -9  -5   2       71.46       59.43      4.71 o 
  -8  -5   2       41.83       40.57      4.13 o 
  -7  -5   2        8.50        7.76      2.06 o 
  -6  -5   2       73.62       71.02      3.04 o 
  -5  -5   2      292.76      306.85      9.82 o 
  -4  -5   2      338.05      316.58      6.88 o 
  -3  -5   2     1141.96     1052.87     15.22 o 
  -2  -5   2      960.63      976.16     12.47 o 
  -1  -5   2       57.45       55.40      1.87 o 
   0  -5   2      243.21      253.62      4.13 o 
   1  -5   2       15.24       16.01      1.67 o 
   2  -5   2     1461.53     1394.40     20.04 o 
   3  -5   2     1300.56     1294.89     61.98 o 
   4  -5   2      180.83      171.79      8.94 o 
   5  -5   2        7.50        5.70      2.06 o 
   6  -5   2      156.86      159.91      7.07 o 
  -9  -4   2       31.48       26.03      3.63 o 
  -8  -4   2      118.26      116.20      5.60 o 
  -7  -4   2       19.26       20.63      3.14 o 
  -6  -4   2      127.38      127.20      3.93 o 
  -5  -4   2      440.23      438.28      8.84 o 
  -4  -4   2     1405.97     1410.41     28.29 o 
  -3  -4   2      613.59      592.79     18.07 o 
  -2  -4   2       14.07        9.92      1.28 o 
  -1  -4   2      626.57      679.42     11.20 o 
   0  -4   2      844.08      897.77     11.49 o 
   1  -4   2        9.80        6.09      1.28 o 
   2  -4   2     2244.27     2321.34     27.90 o 
   3  -4   2     1037.51      982.44     14.73 o 
   4  -4   2       25.69       24.65      2.26 o 
   5  -4   2      215.28      216.78      7.27 o 
   6  -4   2       62.15       52.16      2.95 o 
  -9  -3   2       54.73       47.64      3.93 o 
  -8  -3   2       69.21       57.26      4.13 o 
  -7  -3   2        3.11        0.79      2.55 o 
  -6  -3   2      232.33      234.17      5.60 o 
  -5  -3   2      639.64      630.70     11.79 o 
  -4  -3   2      101.25       91.45      3.24 o 
  -3  -3   2       16.02       11.98      1.87 o 
  -2  -3   2      403.93      346.44      6.48 o 
  -1  -3   2      284.42      269.63      4.71 o 
   0  -3   2       12.70        8.74      1.28 o 
   1  -3   2     2193.49     2129.31     25.64 o 
   2  -3   2     3175.98     3118.73     61.59 o 
   3  -3   2     1690.32     1715.39     20.92 o 
   4  -3   2        5.98        4.22      1.47 o 
   5  -3   2        6.90        7.76      1.67 o 
   6  -3   2       28.31       30.25      2.75 o 
   7  -3   2       15.75       13.36      2.16 o 
  -9  -2   2      368.97      370.01     11.49 o 
  -8  -2   2       28.28       19.06      3.14 o 
  -7  -2   2      256.26      250.08      8.55 o 
  -6  -2   2      477.33      489.16     20.92 o 
  -5  -2   2      957.05      929.70     16.50 o 
  -4  -2   2     1476.37     1479.85     21.02 o 
  -3  -2   2      184.02      214.13      5.11 o 
  -2  -2   2      157.28      126.91      2.95 o 
  -1  -2   2      160.56      195.27      4.52 o 
   0  -2   2     1321.54     1414.34     22.89 o 
   1  -2   2      279.43      311.37      6.38 o 
   2  -2   2      280.68      285.34      4.42 o 
   3  -2   2     1359.49     1454.02     17.88 o 
   4  -2   2      871.26      848.86     12.87 o 
   5  -2   2      113.44      112.27      3.04 o 
   6  -2   2      107.26      101.17      2.95 o 
   7  -2   2      237.31      235.84      6.09 o 
  -9  -1   2        4.39        0.79      2.75 o 
  -8  -1   2       55.74       52.45      2.95 o 
  -7  -1   2      124.14      120.62      5.01 o 
  -6  -1   2      282.84      302.43      5.60 o 
  -5  -1   2      455.85      476.49      6.78 o 
  -4  -1   2      736.76      696.22      9.23 o 
  -3  -1   2      408.19      329.05      5.70 o 
  -2  -1   2     1359.49     1320.33     18.86 o 
  -1  -1   2     1226.76     1227.22     56.87 o 
   0  -1   2     1461.17     1495.67     18.27 o 
   1  -1   2     1480.31     1536.04     18.76 o 
   2  -1   2     4168.83     4277.78     67.38 o 
   3  -1   2     2930.91     2912.75     34.58 o 
   4  -1   2     1231.62     1253.94     18.27 o 
   5  -1   2        0.24        0.39      1.38 o 
   6  -1   2       16.35       15.03      1.67 o 
   7  -1   2      153.05      157.75      6.19 o 
   8  -1   2       20.82       16.60      1.57 o 
  -8   0   2       13.76       13.85      2.46 o 
  -7   0   2       14.80       13.16      1.67 o 
  -6   0   2      123.48      127.20      3.24 o 
  -5   0   2      586.98      586.50      7.96 o 
  -4   0   2      795.87      774.80     10.12 o 
  -3   0   2     1158.22     1112.69     14.54 o 
  -2   0   2      113.01      102.74      2.26 o 
  -1   0   2      243.29      252.44      5.60 o 
   0   0   2     1691.32     1696.83     23.28 o 
   1   0   2      190.10      199.49      3.34 o 
   2   0   2      383.14      354.00      5.21 o 
   3   0   2     6778.75     6901.06     94.00 o 
   4   0   2      224.27      237.90      5.89 o 
   5   0   2      369.83      377.18      7.17 o 
   6   0   2      108.29      107.36      3.34 o 
   7   0   2      108.89       99.99      2.46 o 
   8   0   2      561.26      543.77      7.56 o 
  -8   1   2       10.66        8.74      2.06 o 
  -7   1   2       12.69       11.10      1.67 o 
  -6   1   2      162.92      165.61      5.80 o 
  -5   1   2      844.35      859.96     13.06 o 
  -4   1   2     1089.38     1063.18     15.42 o 
  -3   1   2       19.88       13.75      1.28 o 
  -2   1   2      106.28       97.14      2.26 o 
  -1   1   2      982.79     1010.04     18.47 o 
   0   1   2      169.32      186.72      3.63 o 
   1   1   2        5.92        6.97      1.38 o 
   2   1   2    18135.52    18114.29    208.83 o 
   3   1   2     2687.84     2667.88     31.73 o 
   4   1   2      300.56      325.03      5.80 o 
   5   1   2        3.11        3.14      1.47 o 
   6   1   2       31.48       33.59      1.96 o 
   7   1   2        0.16        0.69      1.47 o 
   8   1   2      106.07      106.77      2.55 o 
   9   1   2       62.00       49.51      2.06 o 
  -8   2   2      144.42      149.01      4.71 o 
  -7   2   2       60.12       58.05      2.95 o 
  -6   2   2      199.80      205.19      4.42 o 
  -5   2   2      547.19      551.63      8.94 o 
  -4   2   2     1152.05     1165.93     14.64 o 
  -3   2   2     1180.98     1207.38     15.03 o 
  -2   2   2       82.73       80.54      2.06 o 
  -1   2   2       83.26       69.05      1.87 o 
   0   2   2      805.76      903.37     11.49 o 
   1   2   2      827.39      770.67     13.75 o 
   2   2   2     1294.27     1357.76     23.08 o 
   3   2   2      200.78      176.61      3.63 o 
   4   2   2     2018.01     1978.83     25.54 o 
   5   2   2      640.92      628.34      9.92 o 
   6   2   2       96.09      100.88      2.85 o 
   7   2   2      471.57      478.94      6.68 o 
   8   2   2      334.51      344.67      5.30 o 
   9   2   2       15.33       13.46      1.87 o 
  -7   3   2       12.88       14.05      2.26 o 
  -6   3   2       57.11       55.30      6.58 o 
  -5   3   2       34.61       33.30      2.46 o 
  -4   3   2      352.60      354.89      5.99 o 
  -3   3   2     1615.39     1607.54     22.20 o 
  -2   3   2      681.82      637.58      8.55 o 
  -1   3   2      817.55      812.32     10.51 o 
   0   3   2     1362.99     1312.28     16.21 o 
   1   3   2      208.69      182.60      3.63 o 
   2   3   2     2227.03     2255.24     37.33 o 
   3   3   2     1776.99     1636.42     27.50 o 
   4   3   2     1280.82     1267.88     18.17 o 
   5   3   2      125.37      129.66      3.24 o 
   6   3   2       16.09       11.59      1.57 o 
   7   3   2       26.77       25.64      1.87 o 
   8   3   2       36.08       36.83      2.46 o 
   9   3   2       56.56       56.09      5.70 o 
  -7   4   2       32.36       32.81      2.55 o 
  -6   4   2        8.25        8.35      2.06 o 
  -5   4   2       82.15       80.35      3.34 o 
  -4   4   2      230.86      236.13      5.89 o 
  -3   4   2      227.57      221.40      4.42 o 
  -2   4   2      392.90      396.43      5.80 o 
  -1   4   2       14.80       17.78      1.38 o 
   0   4   2      176.32      181.03      3.83 o 
   1   4   2       75.57       78.38      2.16 o 
   2   4   2     1065.71     1008.67     17.58 o 
   3   4   2      469.78      397.42      7.96 o 
   4   4   2      160.57      160.01      2.95 o 
   5   4   2       25.90       25.93      1.47 o 
   6   4   2       77.71       77.11      2.46 o 
   7   4   2       21.51       20.43      2.06 o 
   8   4   2      705.58      720.58     12.77 o 
   9   4   2      670.81      671.56     12.18 o 
  -6   5   2       39.25       41.55      2.75 o 
  -5   5   2      111.91      120.13      4.13 o 
  -4   5   2      563.24      581.10     11.79 o 
  -3   5   2      577.96      601.72     14.54 o 
  -2   5   2      110.57      109.91      4.71 o 
  -1   5   2      509.73      502.71      8.15 o 
   0   5   2      754.09      755.45     11.49 o 
   1   5   2     1241.48     1229.18     15.32 o 
   2   5   2     1686.95     1594.09     18.47 o 
   3   5   2     1938.63     1901.92     24.75 o 
   4   5   2      311.66      303.71      5.11 o 
   5   5   2       35.58       35.95      1.57 o 
   6   5   2       79.71       81.82      2.46 o 
   7   5   2        9.40        5.99      1.96 o 
   8   5   2       67.85       62.96      4.22 o 
   9   5   2      297.42      303.02      6.58 o 
  -5   6   2      353.81      349.09      8.05 o 
  -4   6   2      349.46      348.11      7.96 o 
  -3   6   2       52.81       51.57      2.26 o 
  -2   6   2       23.27       23.77      1.87 o 
  -1   6   2       20.88       20.33      1.77 o 
   0   6   2        2.16        1.87      1.47 o 
   1   6   2       89.59       81.62      2.55 o 
   2   6   2      306.79      323.16      4.91 o 
   3   6   2       13.74       12.47      1.28 o 
   4   6   2     1091.93     1041.38     14.24 o 
   5   6   2      945.75      947.77     13.16 o 
   6   6   2      305.16      306.76      5.30 o 
   7   6   2      154.31      147.04      4.13 o 
   8   6   2      822.60      814.67     14.93 o 
   9   6   2      187.54      190.95      4.91 o 
  -4   7   2       24.59       25.44      2.46 o 
  -3   7   2      329.53      335.04      7.76 o 
  -2   7   2     1205.74     1157.28     17.09 o 
  -1   7   2      400.24      406.16      6.97 o 
   0   7   2      236.40      238.39      4.71 o 
   1   7   2      211.79      216.39      4.42 o 
   2   7   2      873.86      861.33     26.62 o 
   3   7   2      141.77      145.57      5.99 o 
   4   7   2       63.62       61.78      2.26 o 
   5   7   2       99.82       98.52      2.65 o 
   6   7   2       60.88       53.24      2.16 o 
   7   7   2      151.67      149.40      4.13 o 
   8   7   2       11.34        9.82      2.36 o 
   9   7   2        7.29        1.77      2.85 o 
  -3   8   2      219.55      221.10      5.99 o 
  -2   8   2       86.47       81.62      2.75 o 
  -1   8   2        1.47        2.46      1.47 o 
   0   8   2      270.08      257.54      5.01 o 
   1   8   2        2.09        2.55      1.47 o 
   2   8   2       39.59       43.51      2.06 o 
   3   8   2       46.62       47.44      2.65 o 
   4   8   2       24.55       29.76      3.14 o 
   5   8   2        1.44        2.85      1.57 o 
   6   8   2        0.19        0.88      2.75 o 
   7   8   2       44.03       39.88      2.65 o 
   8   8   2       65.03       68.46      4.42 o 
   9   8   2      539.63      618.91     17.29 o 
  -2   9   2       51.98       44.89      2.26 o 
  -1   9   2      124.10      122.58      3.34 o 
   0   9   2      148.46      143.41      3.54 o 
   1   9   2      608.30      627.46     11.98 o 
   2   9   2      308.94      309.31      5.80 o 
   3   9   2      374.45      397.91     12.77 o 
   4   9   2       83.15       78.87      4.52 o 
   5   9   2        1.87        2.65      1.87 o 
   6   9   2       49.79       46.85      2.85 o 
   7   9   2       50.12       50.09      2.75 o 
   8   9   2      146.42      144.00      6.09 o 
  -1  10   2       10.77        8.74      1.77 o 
   0  10   2       25.22       20.63      2.16 o 
   1  10   2       19.84       24.85      1.96 o 
   2  10   2      186.44      179.26      5.01 o 
   3  10   2       27.90       25.44      2.75 o 
   4  10   2      217.98      198.51      9.04 o 
   5  10   2      353.30      354.89      9.82 o 
   6  10   2      262.41      264.72      6.38 o 
   7  10   2      337.67      344.57      7.66 o 
   1  11   2      262.26      258.63      6.29 o 
   2  11   2      201.02      208.43      5.60 o 
   3  11   2      162.17      165.70      9.53 o 
   4  11   2       24.21       21.61      3.93 o 
   5  11   2        6.12        4.91      2.06 o 
   6  11   2        8.06        8.64      2.26 o 
  -6  -9   3       14.23        9.04      2.26 o 
  -5  -9   3      155.74      159.71      4.81 o 
  -4  -9   3        0.51        0.59      2.36 o 
  -3  -9   3      159.28      162.27      5.11 o 
  -2  -9   3       76.95       79.76      3.34 o 
  -1  -9   3       54.38       44.30      2.75 o 
   0  -9   3        0.05        2.55      2.85 o 
  -7  -8   3       47.51       41.75      2.65 o 
  -6  -8   3        2.00        1.18      1.57 o 
  -5  -8   3       28.28       27.70      1.96 o 
  -4  -8   3     1045.55     1044.91     21.12 o 
  -3  -8   3     1844.30     1882.47     32.02 o 
  -2  -8   3      224.74      246.64      5.99 o 
  -1  -8   3      170.74      183.29      5.01 o 
   0  -8   3      133.77      128.38      4.03 o 
   1  -8   3       39.53       39.49      2.26 o 
   2  -8   3       24.08       24.07      2.55 o 
  -8  -7   3        8.24        8.15      2.06 o 
  -6  -7   3      174.66      162.27      4.62 o 
  -5  -7   3       12.84       11.20      1.67 o 
  -4  -7   3      293.00      284.46      5.40 o 
  -3  -7   3       78.63       83.00      2.65 o 
  -2  -7   3        1.26        0.29      1.77 o 
  -1  -7   3      246.90      254.21      6.09 o 
   0  -7   3        0.26        0.00      1.47 o 
   1  -7   3      227.76      238.29      5.11 o 
   2  -7   3      573.72      595.14     23.87 o 
   3  -7   3       44.41       41.45      2.65 o 
  -8  -6   3      336.34      362.15     11.39 o 
  -7  -6   3       95.97       92.82      3.44 o 
  -6  -6   3       14.53       11.79      1.96 o 
  -5  -6   3      253.35      256.66      6.09 o 
  -4  -6   3     1062.72     1052.38     15.32 o 
  -3  -6   3       59.80       59.52      2.36 o 
  -2  -6   3     1235.71     1246.18     17.78 o 
  -1  -6   3        1.74        2.75      1.47 o 
   0  -6   3        1.04        1.47      1.57 o 
   1  -6   3      149.46      155.49      3.63 o 
   2  -6   3      272.83      280.82      6.78 o 
   3  -6   3        0.17       -0.29      1.87 o 
   4  -6   3       51.78       53.83      2.95 o 
  -8  -5   3      184.92      188.20      7.27 o 
  -7  -5   3       13.01        9.33      2.36 o 
  -6  -5   3       33.02       27.99      2.75 o 
  -5  -5   3      416.91      431.80      8.74 o 
  -4  -5   3      154.97      154.51      4.32 o 
  -3  -5   3     1580.77     1622.67     22.69 o 
  -2  -5   3      633.93      638.66     11.79 o 
  -1  -5   3      156.37      162.37      3.14 o 
   0  -5   3      392.85      382.29      5.70 o 
   1  -5   3       15.57       16.01      1.47 o 
   2  -5   3       96.25      101.27      2.95 o 
   3  -5   3      755.12      755.25     14.64 o 
   4  -5   3      751.75      756.13     14.83 o 
   5  -5   3      259.96      275.23      9.53 o 
  -8  -4   3       51.98       48.62      4.03 o 
  -7  -4   3      308.52      303.42      6.78 o 
  -6  -4   3       58.26       58.64      2.85 o 
  -5  -4   3        9.21        8.94      1.96 o 
  -4  -4   3      372.25      377.08      7.86 o 
  -3  -4   3     3837.18     3711.71     60.60 o 
  -2  -4   3     8537.55     8640.33    100.39 o 
  -1  -4   3      190.41      195.07      3.44 o 
   0  -4   3      231.83      239.08      4.03 o 
   1  -4   3      141.97      144.29      3.44 o 
   2  -4   3       20.61       23.08      1.47 o 
   3  -4   3      144.75      147.73      3.54 o 
   4  -4   3        4.68        4.62      1.96 o 
   5  -4   3       20.05       20.14      2.85 o 
   6  -4   3       21.25       22.69      2.36 o 
  -9  -3   3      462.57      459.10     13.75 o 
  -8  -3   3      180.24      195.47      7.66 o 
  -7  -3   3        0.37        2.55      2.95 o 
  -6  -3   3        0.04        1.08      1.77 o 
  -5  -3   3      340.38      349.29      7.37 o 
  -4  -3   3       94.80       98.81      3.34 o 
  -3  -3   3     2677.70     2748.13     45.28 o 
  -2  -3   3      264.39      306.26      4.71 o 
  -1  -3   3       33.99       26.91      1.57 o 
   0  -3   3      165.00      149.30      3.04 o 
   1  -3   3      160.77      168.36      3.14 o 
   2  -3   3     1866.55     1844.85     22.40 o 
   3  -3   3     1737.72     1696.83     35.66 o 
   4  -3   3        2.59        3.24      1.47 o 
   5  -3   3       34.58       29.17      1.87 o 
   6  -3   3        1.47        2.06      1.96 o 
   7  -3   3       12.33        8.15      2.06 o 
  -8  -2   3      122.36      121.60      6.09 o 
  -7  -2   3      505.10      523.44     14.93 o 
  -6  -2   3       26.08       26.72      2.36 o 
  -5  -2   3      250.37      274.83      6.29 o 
  -4  -2   3     2288.27     2282.35     37.91 o 
  -3  -2   3      641.04      625.10     11.69 o 
  -2  -2   3        0.64        4.71      1.38 o 
  -1  -2   3     1282.94     1308.06     20.73 o 
   0  -2   3      418.56      467.55      6.48 o 
   1  -2   3        8.39       15.03      1.28 o 
   2  -2   3      942.10      868.21     11.98 o 
   3  -2   3      146.18      139.09      2.85 o 
   4  -2   3        9.18        8.25      1.47 o 
   5  -2   3      329.71      323.65      5.99 o 
   6  -2   3        0.87        1.47      1.47 o 
   7  -2   3        5.46        5.01      1.67 o 
  -8  -1   3       34.02       29.96      3.83 o 
  -7  -1   3        3.47        0.20      2.65 o 
  -6  -1   3       40.05       38.50      3.63 o 
  -5  -1   3       52.65       53.63      2.16 o 
  -4  -1   3      825.52      819.49     12.28 o 
  -3  -1   3       70.83       62.47      2.16 o 
  -2  -1   3     9318.01     9269.16    148.42 o 
  -1  -1   3     1050.30      942.37     16.60 o 
   0  -1   3     1408.24     1482.21     18.17 o 
   1  -1   3      658.73      712.13     13.16 o 
   2  -1   3        6.45        3.04      1.18 o 
   3  -1   3      142.40      146.75      2.85 o 
   4  -1   3     3007.80     3025.32     42.14 o 
   5  -1   3      633.20      602.61      9.63 o 
   6  -1   3      304.18      318.74      5.89 o 
   7  -1   3      288.82      311.37      8.25 o 
   8  -1   3      125.17      130.54      2.95 o 
  -8   0   3      336.66      345.75     15.62 o 
  -7   0   3        3.89        1.38      1.87 o 
  -6   0   3      499.07      512.04      8.45 o 
  -5   0   3        7.89        6.48      1.38 o 
  -4   0   3        1.38        2.26      1.18 o 
  -3   0   3     2666.50     2603.15     31.04 o 
  -2   0   3    11336.77    10934.36    126.61 o 
  -1   0   3     3846.39     3919.75     93.61 o 
   0   0   3      432.82      385.53      6.29 o 
   1   0   3      525.41      529.63      7.17 o 
   2   0   3      134.97      136.04      2.65 o 
   3   0   3      924.60      925.37     11.79 o 
   4   0   3       29.47       25.73      1.77 o 
   5   0   3        6.23        5.40      1.47 o 
   6   0   3      155.98      148.81      3.73 o 
   7   0   3       22.55       15.42      1.77 o 
   8   0   3        8.85        5.30      1.38 o 
  -8   1   3      307.24      339.07      8.35 o 
  -7   1   3        0.50        1.77      1.57 o 
  -6   1   3       11.12       11.69      1.67 o 
  -5   1   3       63.15       63.55      1.96 o 
  -4   1   3       15.90       22.49      1.57 o 
  -3   1   3     1895.84     1978.34     27.21 o 
  -2   1   3      143.30      153.13      2.95 o 
  -1   1   3      820.64      882.55     11.20 o 
   0   1   3     2128.29     2150.92     35.66 o 
   1   1   3      197.90      192.72      3.73 o 
   2   1   3     1124.81     1060.92     13.26 o 
   3   1   3     2861.91     2670.33     31.82 o 
   4   1   3     3417.68     3392.19     46.95 o 
   5   1   3        9.22       10.22      1.57 o 
   6   1   3       36.93       30.25      1.96 o 
   7   1   3        1.95        1.87      1.57 o 
   8   1   3       59.76       52.94      1.96 o 
   9   1   3      151.80      154.51      3.24 o 
  -7   2   3      239.48      253.91      6.38 o 
  -6   2   3      402.22      409.79      7.17 o 
  -5   2   3      176.28      176.41      4.52 o 
  -4   2   3     1386.80     1414.93     17.48 o 
  -3   2   3      974.99      956.02     12.18 o 
  -2   2   3      739.46      807.41     10.41 o 
  -1   2   3     1127.89     1131.15     14.14 o 
   0   2   3       14.02       16.40      1.47 o 
   1   2   3      133.55      154.51      4.03 o 
   2   2   3      542.64      535.72     17.09 o 
   3   2   3     2614.31     2575.65     30.65 o 
   4   2   3       11.10       12.77      1.28 o 
   5   2   3      153.39      157.26      3.63 o 
   6   2   3      141.70      138.89      3.44 o 
   7   2   3        0.15        0.49      1.47 o 
   8   2   3       19.30       20.63      1.57 o 
   9   2   3      229.97      229.35      4.03 o 
  -7   3   3       42.79       43.81      2.85 o 
  -6   3   3       21.85       21.51      2.36 o 
  -5   3   3        7.79        9.13      1.96 o 
  -4   3   3       40.39       37.23      1.67 o 
  -3   3   3      750.14      797.68     15.03 o 
  -2   3   3     2029.85     2072.83     24.95 o 
  -1   3   3     1831.52     1747.81     21.71 o 
   0   3   3       55.15       47.34      1.67 o 
   1   3   3        3.09        5.80      1.38 o 
   2   3   3      198.40      186.63      4.52 o 
   3   3   3       20.01       20.82      1.96 o 
   4   3   3      331.01      301.75      5.40 o 
   5   3   3     2101.14     1996.41     34.97 o 
   6   3   3      290.09      307.54      6.97 o 
   7   3   3       32.23       34.38      1.96 o 
   8   3   3      221.53      238.00      4.71 o 
   9   3   3      257.12      269.92      6.09 o 
  -6   4   3       18.47       16.31      3.04 o 
  -5   4   3      101.68      103.14      4.22 o 
  -4   4   3       29.44       31.92      2.36 o 
  -3   4   3      919.25      888.15     13.36 o 
  -2   4   3      681.69      665.47      8.84 o 
  -1   4   3     1203.37     1180.46     14.73 o 
   0   4   3      183.65      178.77      3.24 o 
   1   4   3      547.30      549.47      9.53 o 
   2   4   3     1775.54     1827.37     25.15 o 
   3   4   3      137.65      151.27      4.03 o 
   4   4   3     1875.49     1855.07     27.11 o 
   5   4   3      251.56      253.42      4.81 o 
   6   4   3      335.66      333.37      7.37 o 
   7   4   3      830.95      802.49     11.79 o 
   8   4   3       70.42       64.63      2.95 o 
   9   4   3       46.61       40.66      2.55 o 
  -6   5   3       29.57       32.81      2.75 o 
  -5   5   3        2.30       -0.79      1.96 o 
  -4   5   3       23.90       20.92      2.36 o 
  -3   5   3        9.63        7.17      2.36 o 
  -2   5   3      598.70      585.32      9.33 o 
  -1   5   3      183.00      198.51      6.88 o 
   0   5   3     1985.25     1939.44     27.21 o 
   1   5   3      682.36      664.49      8.84 o 
   2   5   3      511.74      489.85      7.76 o 
   3   5   3     2092.81     1938.95     32.41 o 
   4   5   3     2974.89     2909.02     47.74 o 
   5   5   3     1182.21     1222.80     17.68 o 
   6   5   3       29.98       28.09      1.77 o 
   7   5   3       59.28       58.54      2.75 o 
   8   5   3       72.06       70.33      2.95 o 
   9   5   3       74.70       74.16      3.14 o 
  -5   6   3      229.53      235.64      6.19 o 
  -4   6   3      101.74      101.37      3.83 o 
  -3   6   3     1512.25     1525.72     21.90 o 
  -2   6   3      253.60      253.91      4.91 o 
  -1   6   3        3.27        4.03      1.57 o 
   0   6   3      145.76      146.35      3.44 o 
   1   6   3       99.38      105.59      2.85 o 
   2   6   3       32.90       32.81      1.57 o 
   3   6   3      571.04      552.61      7.17 o 
   4   6   3      539.70      584.63      8.64 o 
   5   6   3       19.31       16.01      1.57 o 
   6   6   3      289.96      299.39      5.21 o 
   7   6   3      173.02      182.70      4.62 o 
   8   6   3        1.98       -0.59      1.87 o 
   9   6   3      180.98      186.43      4.91 o 
  -4   7   3        7.79        6.48      2.16 o 
  -3   7   3        5.02        6.09      1.67 o 
  -2   7   3       23.52       22.00      1.77 o 
  -1   7   3      190.06      208.53      4.42 o 
   0   7   3      410.74      427.77      7.27 o 
   1   7   3      249.35      257.35      5.01 o 
   2   7   3      618.13      611.64      9.63 o 
   3   7   3       96.83      101.07      3.44 o 
   4   7   3       69.41       72.29      2.06 o 
   5   7   3      815.01      833.83     11.79 o 
   6   7   3      503.24      503.70      7.76 o 
   7   7   3       15.62       10.80      2.06 o 
   8   7   3       92.23       93.31      3.63 o 
   9   7   3      235.11      230.43      5.50 o 
  -3   8   3        0.10        0.10      2.06 o 
  -2   8   3      160.25      171.21      3.93 o 
  -1   8   3      113.71      113.25      3.14 o 
   0   8   3       21.58       22.59      1.77 o 
   1   8   3      142.74      143.90      3.54 o 
   2   8   3      381.19      387.99      6.78 o 
   3   8   3      427.52      422.56      8.64 o 
   4   8   3      129.63      122.98      6.48 o 
   5   8   3      369.45      377.97      5.40 o 
   6   8   3        7.97        3.44      1.47 o 
   7   8   3      298.29      291.92      6.29 o 
   8   8   3      578.05      607.42     11.10 o 
   9   8   3       25.80       25.83      2.36 o 
  -2   9   3        5.76        6.68      1.77 o 
  -1   9   3       48.19       44.20      2.26 o 
   0   9   3      316.57      306.95      6.29 o 
   1   9   3      376.87      372.96      6.68 o 
   2   9   3      134.99      135.94      3.44 o 
   3   9   3      658.74      645.43     12.28 o 
   4   9   3      844.52      865.95     15.81 o 
   5   9   3      932.15      945.80     17.09 o 
   6   9   3      110.00      106.97      5.80 o 
   7   9   3      188.85      181.22      5.21 o 
   8   9   3        0.02       -1.38      2.75 o 
  -1  10   3       57.34       56.48      2.55 o 
   0  10   3       19.57       20.92      1.96 o 
   1  10   3       77.14       71.61      2.75 o 
   2  10   3       81.77       79.27      2.65 o 
   3  10   3        2.65        4.03      2.06 o 
   4  10   3      171.14      161.38      5.80 o 
   5  10   3       12.37       11.10      2.06 o 
   6  10   3      185.09      177.98      4.91 o 
   7  10   3      101.54       99.11      4.22 o 
   1  11   3      176.05      171.60      4.62 o 
   2  11   3      157.80      170.32      4.91 o 
   3  11   3      269.94      292.51     10.31 o 
   4  11   3        0.03       -0.10      2.95 o 
   5  11   3       76.95       80.45      3.44 o 
   6  11   3      176.41      174.94      6.38 o 
  -5  -9   4      137.87      118.26      4.13 o 
  -4  -9   4      169.60      171.40     12.97 o 
  -3  -9   4        0.11        0.39      1.96 o 
  -2  -9   4        9.98        7.07      2.46 o 
  -1  -9   4        1.79        1.77      2.06 o 
  -6  -8   4      100.48       95.28      5.40 o 
  -5  -8   4        0.50        1.47      1.57 o 
  -4  -8   4      156.68      161.87      4.71 o 
  -3  -8   4      577.98      591.61     11.59 o 
  -2  -8   4      698.78      699.95     13.26 o 
  -1  -8   4      193.04      205.58      5.40 o 
   0  -8   4       25.49       22.98      3.73 o 
   1  -8   4      155.29      155.10      6.68 o 
  -7  -7   4        9.17        2.65      1.96 o 
  -6  -7   4       33.72       35.56      2.16 o 
  -5  -7   4        7.66        7.76      1.67 o 
  -4  -7   4      124.93      120.91      3.24 o 
  -3  -7   4      676.88      692.97     10.71 o 
  -2  -7   4      141.34      138.99      4.22 o 
  -1  -7   4        0.36        0.49      1.77 o 
   0  -7   4       43.66       40.37      2.55 o 
   1  -7   4        8.66        7.96      1.67 o 
   2  -7   4       95.62       94.39      3.63 o 
   3  -7   4        0.24        2.36      2.16 o 
  -8  -6   4        0.37        1.28      3.04 o 
  -7  -6   4      171.97      160.99      4.62 o 
  -6  -6   4        6.35        9.82      3.44 o 
  -5  -6   4       23.18       25.05      2.26 o 
  -4  -6   4       27.95       21.90      1.87 o 
  -3  -6   4        9.82        7.47      1.57 o 
  -2  -6   4       16.70       15.91      1.77 o 
  -1  -6   4      240.36      247.82      4.81 o 
   0  -6   4      689.60      708.89     11.00 o 
   1  -6   4      111.97      115.41      3.14 o 
   2  -6   4      404.64      412.94      9.04 o 
   3  -6   4      285.72      269.53      8.45 o 
   4  -6   4       12.35       11.30      2.16 o 
  -8  -5   4      333.68      355.97     11.39 o 
  -7  -5   4      532.71      565.09     12.87 o 
  -6  -5   4      294.94      273.75      6.58 o 
  -5  -5   4      131.45      128.97      4.03 o 
  -4  -5   4      290.74      300.27      7.37 o 
  -3  -5   4       51.00       54.71      3.24 o 
  -2  -5   4      198.45      214.13      4.32 o 
  -1  -5   4       92.00       87.22      2.65 o 
   0  -5   4      232.88      229.75      3.93 o 
   1  -5   4       30.26       30.45      1.67 o 
   2  -5   4       39.43       38.01      3.24 o 
   3  -5   4        1.05        1.08      1.96 o 
   4  -5   4      239.59      247.53      8.55 o 
   5  -5   4      873.93      868.21     16.80 o 
  -8  -4   4      264.52      264.32      9.13 o 
  -7  -4   4      317.33      314.32     11.39 o 
  -6  -4   4      101.75      101.47      3.63 o 
  -5  -4   4       17.11       19.35      2.16 o 
  -4  -4   4      240.72      240.85      7.86 o 
  -3  -4   4     2225.79     2263.19     30.94 o 
  -2  -4   4     2541.61     2496.67     33.99 o 
  -1  -4   4      688.28      674.61      9.04 o 
   0  -4   4      483.56      478.45      6.78 o 
   1  -4   4      108.65      104.12      2.46 o 
   2  -4   4      635.90      634.43      8.55 o 
   3  -4   4       50.60       50.49      2.26 o 
   4  -4   4      396.65      382.00      9.53 o 
   5  -4   4      509.35      510.18     10.71 o 
   6  -4   4      138.51      133.59      4.52 o 
  -8  -3   4      997.91     1072.61     27.60 o 
  -7  -3   4       25.67       23.77      2.26 o 
  -6  -3   4      110.40      100.39      3.54 o 
  -5  -3   4      115.16      114.92      3.73 o 
  -4  -3   4       35.74       35.85      3.24 o 
  -3  -3   4     1065.03     1012.99     17.88 o 
  -2  -3   4     2416.51     2435.87     29.17 o 
  -1  -3   4      305.30      296.05      4.62 o 
   0  -3   4      554.76      584.24      9.04 o 
   1  -3   4       36.96       36.24      1.67 o 
   2  -3   4       96.83      105.59      2.46 o 
   3  -3   4        0.42        0.98      1.47 o 
   4  -3   4      314.68      313.14     10.12 o 
   5  -3   4       94.72       87.71      2.85 o 
   6  -3   4       15.22       14.24      2.26 o 
  -8  -2   4       99.92       98.72      5.21 o 
  -7  -2   4       17.55       15.13      3.04 o 
  -6  -2   4      627.02      663.02     23.38 o 
  -5  -2   4       65.01       62.37      2.95 o 
  -4  -2   4        0.27        1.38      1.96 o 
  -3  -2   4      427.61      423.94      8.55 o 
  -2  -2   4      105.71       87.32      2.55 o 
  -1  -2   4      409.45      438.18      6.19 o 
   0  -2   4      370.87      338.58      6.09 o 
   1  -2   4      648.41      604.28      8.15 o 
   2  -2   4      606.89      552.22      7.56 o 
   3  -2   4     1567.12     1543.50     23.97 o 
   4  -2   4      410.18      384.35      6.78 o 
   5  -2   4       26.36       27.99      1.87 o 
   6  -2   4       14.64       17.48      1.77 o 
   7  -2   4        5.73        2.06      1.57 o 
  -7  -1   4     1380.21     1316.90     32.91 o 
  -6  -1   4      227.90      225.92      5.50 o 
  -5  -1   4      126.39      127.79      4.32 o 
  -4  -1   4      151.34      143.90      3.34 o 
  -3  -1   4      267.15      235.44      5.50 o 
  -2  -1   4        0.11        1.28      1.67 o 
  -1  -1   4      113.30      108.54      2.75 o 
   0  -1   4       64.74       54.71      1.77 o 
   1  -1   4      262.23      304.69      4.71 o 
   2  -1   4        0.15        0.79      1.18 o 
   3  -1   4        1.43        2.06      1.18 o 
   4  -1   4        9.69        7.76      1.57 o 
   5  -1   4     1359.23     1350.59     23.48 o 
   6  -1   4      712.02      704.27     11.10 o 
   7  -1   4      121.62      118.26      3.34 o 
   8  -1   4       96.80       91.64      5.30 o 
  -8   0   4      172.42      168.36      7.76 o 
  -7   0   4       87.26       92.33      3.54 o 
  -6   0   4      112.86      118.07      3.83 o 
  -5   0   4      163.31      159.71      3.63 o 
  -4   0   4       73.74       86.93      2.55 o 
  -3   0   4     1009.27     1057.09     15.42 o 
  -2   0   4     5475.16     5690.84    112.96 o 
  -1   0   4     4335.50     4066.01     66.11 o 
   0   0   4     1021.78      936.38     13.46 o 
   1   0   4       85.32       73.47      1.96 o 
   2   0   4      549.06      557.03      7.56 o 
   3   0   4     1080.36     1152.08     14.44 o 
   4   0   4      640.29      658.79     12.47 o 
   5   0   4      652.97      647.30     10.22 o 
   6   0   4      127.95      141.15      3.54 o 
   7   0   4        0.68       -0.10      1.47 o 
   8   0   4       16.01       13.55      2.16 o 
  -8   1   4      553.32      583.36     22.00 o 
  -7   1   4      779.49      810.06     35.75 o 
  -6   1   4       16.22       11.39      1.57 o 
  -5   1   4       36.36       31.14      1.67 o 
  -4   1   4      303.78      299.88      4.71 o 
  -3   1   4       20.49       27.40      1.57 o 
  -2   1   4     1777.85     1774.33     21.51 o 
  -1   1   4     2874.09     2862.76     38.60 o 
   0   1   4      142.02      167.57      5.80 o 
   1   1   4      661.72      657.61     12.67 o 
   2   1   4       28.91       24.56      1.47 o 
   3   1   4      676.49      647.50      8.64 o 
   4   1   4      400.70      380.52      6.58 o 
   5   1   4      742.81      769.49     11.89 o 
   6   1   4       31.91       27.21      1.87 o 
   7   1   4      118.07      122.68      3.93 o 
   8   1   4        5.02        5.21      1.57 o 
  -7   2   4       50.92       47.74      4.13 o 
  -6   2   4      176.96      190.85      4.22 o 
  -5   2   4      132.72      131.33      2.85 o 
  -4   2   4        8.13        8.74      1.38 o 
  -3   2   4      433.89      441.72      6.29 o 
  -2   2   4     1676.41     1647.62     20.23 o 
  -1   2   4       90.38      113.06      2.46 o 
   0   2   4      643.16      638.07      9.63 o 
   1   2   4     1725.65     1780.12     24.46 o 
   2   2   4      471.67      445.74      8.64 o 
   3   2   4      854.76      783.54     22.10 o 
   4   2   4     5495.99     5473.57     63.94 o 
   5   2   4      399.95      390.15      6.78 o 
   6   2   4       36.67       34.08      1.96 o 
   7   2   4        0.27       -0.10      1.47 o 
   8   2   4       44.49       39.88      2.16 o 
   9   2   4        3.67        3.83      1.47 o 
  -7   3   4       96.95       93.90      3.63 o 
  -6   3   4      548.09      566.26     11.59 o 
  -5   3   4      119.41      117.67      3.93 o 
  -4   3   4       80.28       74.16      2.36 o 
  -3   3   4      789.39      779.90     10.22 o 
  -2   3   4      627.03      627.66     14.34 o 
  -1   3   4      142.38      169.83      3.14 o 
   0   3   4     2124.38     2255.83     30.65 o 
   1   3   4        7.32       10.90      1.38 o 
   2   3   4     1249.86     1377.70     23.48 o 
   3   3   4      210.19      203.32      4.81 o 
   4   3   4       56.37       49.01      2.06 o 
   5   3   4      226.25      227.29      8.05 o 
   6   3   4      760.63      787.96     15.03 o 
   7   3   4      197.43      210.40      5.50 o 
   8   3   4       99.21       95.87      4.32 o 
   9   3   4      275.46      280.23      5.30 o 
  -6   4   4       22.41       22.40      3.24 o 
  -5   4   4       84.40       83.00      3.44 o 
  -4   4   4       43.59       44.69      2.06 o 
  -3   4   4        9.11        8.35      1.57 o 
  -2   4   4      218.19      216.59      3.73 o 
  -1   4   4     5816.68     5795.94     67.68 o 
   0   4   4     2398.92     2346.39     28.09 o 
   1   4   4      234.54      208.43      4.03 o 
   2   4   4       50.47       78.38      2.36 o 
   3   4   4       30.05       43.91      2.36 o 
   4   4   4      329.59      338.38      5.89 o 
   5   4   4      407.13      406.94      6.88 o 
   6   4   4       54.39       61.19      2.85 o 
   7   4   4       72.39       65.42      3.14 o 
   8   4   4        2.70        1.08      1.47 o 
   9   4   4       19.93       16.89      2.65 o 
  -6   5   4       51.13       52.75      2.95 o 
  -5   5   4        2.34        4.13      2.26 o 
  -4   5   4        8.74        9.63      1.57 o 
  -3   5   4       64.41       62.57      2.36 o 
  -2   5   4      162.81      169.14      6.19 o 
  -1   5   4      260.33      243.79      4.71 o 
   0   5   4      384.97      394.86      6.09 o 
   1   5   4      644.97      666.94     10.02 o 
   2   5   4     1032.42     1034.99     14.83 o 
   3   5   4      157.66      161.97      4.22 o 
   4   5   4     2539.77     2577.02     42.53 o 
   5   5   4     1074.94     1102.87     16.11 o 
   6   5   4        0.86        1.28      2.16 o 
   7   5   4      228.29      231.22      5.80 o 
   8   5   4       10.55       11.20      2.06 o 
   9   5   4       12.30        8.35      2.06 o 
  -5   6   4      216.30      216.00      7.17 o 
  -4   6   4      135.93      136.04      4.32 o 
  -3   6   4      192.43      200.57      4.32 o 
  -2   6   4      653.90      646.61     10.22 o 
  -1   6   4      902.14      924.98     13.85 o 
   0   6   4      515.39      516.37      8.35 o 
   1   6   4     1072.78     1090.10     16.01 o 
   2   6   4      194.07      183.88      4.32 o 
   3   6   4      384.57      408.12     10.02 o 
   4   6   4     1523.94     1487.91     25.34 o 
   5   6   4     1840.94     1852.42     31.14 o 
   6   6   4       70.19       71.70      4.03 o 
   7   6   4       31.69       32.91      3.14 o 
   8   6   4       40.95       36.74      2.46 o 
   9   6   4        2.58        1.87      1.96 o 
  -4   7   4       79.04       70.23      3.24 o 
  -3   7   4      401.98      402.43      7.07 o 
  -2   7   4      858.56      832.94     12.77 o 
  -1   7   4        9.80        6.78      1.57 o 
   0   7   4      235.65      232.60      4.71 o 
   1   7   4      330.58      337.60      5.99 o 
   2   7   4      237.87      229.26      5.50 o 
   3   7   4      241.49      254.01      7.76 o 
   4   7   4      111.86      116.59      2.55 o 
   5   7   4        1.01       -0.79      1.67 o 
   6   7   4      485.62      515.19      7.86 o 
   7   7   4      305.57      309.70      6.58 o 
   8   7   4      104.40      106.08      5.30 o 
   9   7   4       88.43       94.49      3.54 o 
  -3   8   4        7.15       11.69      2.16 o 
  -2   8   4       16.39       13.26      1.67 o 
  -1   8   4      173.73      178.87      4.03 o 
   0   8   4     1974.58     1976.38     27.90 o 
   1   8   4      679.48      712.23     11.10 o 
   2   8   4        0.33        0.98      1.77 o 
   3   8   4       26.54       23.08      2.16 o 
   4   8   4      129.21      120.72      3.83 o 
   5   8   4        0.11        0.98      1.57 o 
   6   8   4       21.87       23.57      1.77 o 
   7   8   4       31.53       27.90      2.36 o 
   8   8   4       55.63       51.67      2.75 o 
   9   8   4       68.61       61.29      5.50 o 
  -2   9   4       28.13       24.75      1.96 o 
  -1   9   4       71.00       72.20      2.95 o 
   0   9   4       30.64       27.21      2.16 o 
   1   9   4       67.47       72.39      2.55 o 
   2   9   4      655.54      626.97     11.98 o 
   3   9   4      113.72      114.04      3.73 o 
   4   9   4      332.24      338.38     19.06 o 
   5   9   4      722.71      712.82     19.15 o 
   6   9   4      247.94      263.34      6.29 o 
   7   9   4       34.47       28.19      2.75 o 
   8   9   4       30.56       31.24      2.36 o 
  -1  10   4      190.99      201.95      4.52 o 
   0  10   4       30.15       26.23      1.96 o 
   1  10   4      245.66      255.19      5.11 o 
   2  10   4      124.63      124.25      5.89 o 
   3  10   4      137.93      135.55      6.48 o 
   4  10   4      150.24      152.84      4.52 o 
   5  10   4      602.35      650.64     12.47 o 
   6  10   4      169.44      176.71      4.91 o 
   7  10   4       12.07       12.38      2.36 o 
   1  11   4      129.07      126.81      3.44 o 
   2  11   4       30.42       26.82      2.55 o 
   3  11   4      184.71      174.64      4.91 o 
   4  11   4        7.06        5.99      2.06 o 
   5  11   4       33.34       24.26      3.04 o 
   6  11   4      140.12      137.32      4.32 o 
  -5  -8   5        0.31        0.98      1.57 o 
  -4  -8   5       11.21        9.04      2.06 o 
  -3  -8   5       47.34       50.88      2.85 o 
  -2  -8   5        1.23        0.00      1.96 o 
  -1  -8   5      167.26      168.06      4.91 o 
   0  -8   5      440.89      459.49      9.43 o 
  -6  -7   5        2.14        0.59      1.67 o 
  -5  -7   5       46.52       46.36      2.16 o 
  -4  -7   5       33.15       33.00      2.06 o 
  -3  -7   5       39.01       36.74      3.34 o 
  -2  -7   5      357.51      339.27      7.47 o 
  -1  -7   5      951.02      946.59     17.19 o 
   0  -7   5      216.70      234.36      5.80 o 
   1  -7   5      175.57      178.38      7.07 o 
   2  -7   5       73.05       65.52      5.11 o 
  -7  -6   5      149.34      150.87      4.52 o 
  -6  -6   5       33.56       27.99      2.46 o 
  -5  -6   5        3.92        3.54      1.67 o 
  -4  -6   5       78.57       62.57      2.46 o 
  -3  -6   5       14.47       14.05      1.77 o 
  -2  -6   5       13.81       10.61      1.57 o 
  -1  -6   5       60.35       60.60      2.36 o 
   0  -6   5      163.43      163.45      4.52 o 
   1  -6   5      735.87      733.15     11.39 o 
   2  -6   5      109.91      105.20      3.83 o 
   3  -6   5       75.91       73.47      3.34 o 
  -7  -5   5      413.07      404.00      8.64 o 
  -6  -5   5      537.96      523.93     10.41 o 
  -5  -5   5       96.23       95.18      6.19 o 
  -4  -5   5       59.12       54.91      4.22 o 
  -3  -5   5      239.83      239.96      4.71 o 
  -2  -5   5      708.31      713.80     10.90 o 
  -1  -5   5       61.53       62.37      2.36 o 
   0  -5   5     1457.45     1480.64     23.77 o 
   1  -5   5      387.22      402.92      7.27 o 
   2  -5   5       54.46       54.42      2.85 o 
   3  -5   5        1.15       -0.59      1.87 o 
   4  -5   5        2.03        2.85      2.06 o 
  -8  -4   5       46.56       42.43      3.93 o 
  -7  -4   5      300.41      301.45      6.97 o 
  -6  -4   5      260.54      244.28     12.67 o 
  -5  -4   5       20.05       20.73      2.26 o 
  -4  -4   5      194.92      183.78     11.59 o 
  -3  -4   5       40.76       47.05      2.16 o 
  -2  -4   5       19.27       20.33      2.26 o 
  -1  -4   5      821.09      798.27     13.36 o 
   0  -4   5      455.62      454.88      8.25 o 
   1  -4   5      745.61      764.09     10.12 o 
   2  -4   5       12.65       11.59      1.38 o 
   3  -4   5       20.00       17.98      1.77 o 
   4  -4   5      151.09      148.02      4.52 o 
   5  -4   5      366.87      369.32      8.35 o 
  -8  -3   5      240.65      243.79      8.64 o 
  -7  -3   5      716.97      713.70     13.46 o 
  -6  -3   5      308.69      314.52      7.07 o 
  -5  -3   5      106.84       99.99      3.54 o 
  -4  -3   5       45.45       37.33      3.04 o 
  -3  -3   5      202.06      206.66      5.21 o 
  -2  -3   5      394.88      385.24      6.48 o 
  -1  -3   5      842.84      814.97     12.28 o 
   0  -3   5     2620.74     2552.86     30.55 o 
   1  -3   5      163.73      164.82      3.14 o 
   2  -3   5      124.52      132.01      3.73 o 
   3  -3   5       85.07       84.96      2.75 o 
   4  -3   5        4.10        3.93      1.57 o 
   5  -3   5       71.19       67.28      2.46 o 
   6  -3   5       25.42       21.81      2.36 o 
  -8  -2   5      186.38      199.40      7.66 o 
  -7  -2   5      225.09      206.57      7.76 o 
  -6  -2   5       79.22       79.66      3.24 o 
  -5  -2   5      167.46      176.12      4.81 o 
  -4  -2   5        0.12        0.20      2.55 o 
  -3  -2   5       65.46       72.78      3.04 o 
  -2  -2   5      139.60      138.10      4.22 o 
  -1  -2   5      438.06      455.27      6.48 o 
   0  -2   5     1279.24     1309.33     16.31 o 
   1  -2   5      866.54      828.82     10.71 o 
   2  -2   5      546.48      539.15      7.76 o 
   3  -2   5      257.81      266.78      5.11 o 
   4  -2   5      556.57      536.90      8.84 o 
   5  -2   5      724.00      725.09     11.39 o 
   6  -2   5       63.57       57.46      2.46 o 
   7  -2   5        0.05        1.08      1.96 o 
  -7  -1   5      122.93      122.98      5.80 o 
  -6  -1   5      634.42      622.74     19.25 o 
  -5  -1   5      948.74      896.79     16.21 o 
  -4  -1   5        0.95        0.29      1.77 o 
  -3  -1   5      352.20      353.71      7.47 o 
  -2  -1   5     1735.47     1735.92     29.27 o 
  -1  -1   5      244.32      233.58      3.93 o 
   0  -1   5        9.04        5.50      1.18 o 
   1  -1   5      904.91      833.34     10.80 o 
   2  -1   5       83.97       85.55      2.16 o 
   3  -1   5        7.97        8.25      1.28 o 
   4  -1   5       54.46       50.39      2.26 o 
   5  -1   5       16.57       19.74      1.77 o 
   6  -1   5       11.80       11.10      1.77 o 
   7  -1   5      210.32      212.46      4.62 o 
  -8   0   5        4.87        2.36      2.95 o 
  -7   0   5      198.48      207.55      7.76 o 
  -6   0   5      490.30      498.59     13.75 o 
  -5   0   5        0.29       -0.39      1.77 o 
  -4   0   5       24.21       24.16      1.87 o 
  -3   0   5       82.10       84.77      3.14 o 
  -2   0   5        0.09        1.38      1.67 o 
  -1   0   5      364.93      354.39      7.37 o 
   0   0   5     2862.59     2871.50     38.70 o 
   1   0   5      272.13      232.01      3.83 o 
   2   0   5        3.74        3.54      1.18 o 
   3   0   5        1.12        2.16      1.18 o 
   4   0   5       14.16       13.26      1.67 o 
   5   0   5       99.23       95.77      2.85 o 
   6   0   5     1308.56     1297.15     19.15 o 
   7   0   5      417.22      401.94      7.17 o 
   8   0   5      159.61      146.85      3.73 o 
  -7   1   5      455.80      495.44     10.41 o 
  -6   1   5      643.27      662.62     12.67 o 
  -5   1   5      122.01      124.84      2.75 o 
  -4   1   5      294.78      284.75      4.62 o 
  -3   1   5      141.44      141.15      2.85 o 
  -2   1   5      462.98      467.06     11.39 o 
  -1   1   5     2083.08     2002.70     33.49 o 
   0   1   5     1979.52     2012.72     60.41 o 
   1   1   5      184.17      166.79      6.78 o 
   2   1   5        4.67        8.25      1.28 o 
   3   1   5      117.26      120.52      2.55 o 
   4   1   5       17.22       14.24      1.67 o 
   5   1   5      424.72      431.89      7.37 o 
   6   1   5       19.75       18.07      1.77 o 
   7   1   5      122.78      113.06      3.14 o 
   8   1   5       47.58       53.34      2.36 o 
  -7   2   5      375.32      391.42     11.98 o 
  -6   2   5      117.40      113.55      3.14 o 
  -5   2   5       76.63       69.25      2.16 o 
  -4   2   5        0.39        1.28      1.28 o 
  -3   2   5        9.34        7.76      1.47 o 
  -2   2   5       65.39       54.02      1.87 o 
  -1   2   5     1614.69     1646.54     22.79 o 
   0   2   5       42.12       52.75      1.96 o 
   1   2   5     1496.26     1450.19     24.65 o 
   2   2   5     1317.48     1210.13     20.82 o 
   3   2   5     1116.65     1059.16     13.36 o 
   4   2   5     1465.70     1465.31     18.07 o 
   5   2   5      732.60      714.68     11.10 o 
   6   2   5     1253.32     1251.28     18.47 o 
   7   2   5       42.65       37.72      2.65 o 
   8   2   5        2.27        0.79      1.57 o 
  -7   3   5        2.66        2.55      2.06 o 
  -6   3   5      186.97      187.12      5.21 o 
  -5   3   5      847.70      853.47     12.97 o 
  -4   3   5      704.37      703.48      9.43 o 
  -3   3   5      220.32      214.33      3.73 o 
  -2   3   5     1261.24     1310.61     16.31 o 
  -1   3   5      276.19      237.51      5.60 o 
   0   3   5      460.67      482.68      7.66 o 
   1   3   5       81.35      134.96      3.04 o 
   2   3   5      202.83      279.25      6.09 o 
   3   3   5       20.34       19.15      1.96 o 
   4   3   5      365.62      351.45      6.48 o 
   5   3   5      398.88      423.74     13.36 o 
   6   3   5      339.63      353.31      7.86 o 
   7   3   5      177.63      178.97      4.03 o 
   8   3   5      137.43      136.24      4.32 o 
   9   3   5        1.60        2.95      1.77 o 
  -6   4   5      162.81      159.71      8.15 o 
  -5   4   5      169.02      168.36      6.09 o 
  -4   4   5       22.91       21.81      1.77 o 
  -3   4   5       51.31       46.95      2.16 o 
  -2   4   5      165.08      177.20      3.34 o 
  -1   4   5        9.47        5.99      1.28 o 
   0   4   5     2045.18     1999.07     27.40 o 
   1   4   5       68.42       33.49      1.77 o 
   2   4   5      248.65      327.28      5.60 o 
   3   4   5       15.52       17.48      1.96 o 
   4   4   5      198.50      205.58      4.13 o 
   5   4   5      113.32      127.59      6.19 o 
   6   4   5      256.35      253.71      6.09 o 
   7   4   5     1125.85     1112.79     20.53 o 
   8   4   5      390.92      380.03      8.45 o 
   9   4   5        6.13        3.54      1.67 o 
  -6   5   5      258.10      266.68      6.68 o 
  -5   5   5      107.60      119.93      4.13 o 
  -4   5   5       28.71       24.95      1.87 o 
  -3   5   5       84.68       83.69      2.65 o 
  -2   5   5        0.49        0.10      1.47 o 
  -1   5   5     2047.87     2136.88     38.11 o 
   0   5   5     1013.09      974.58     12.97 o 
   1   5   5       59.90       47.34      2.26 o 
   2   5   5      124.84      140.17      3.54 o 
   3   5   5        0.77        1.38      1.67 o 
   4   5   5       22.88       21.41      1.67 o 
   5   5   5        0.26        1.47      1.38 o 
   6   5   5      540.31      547.99     11.10 o 
   7   5   5      166.69      163.94      4.71 o 
   8   5   5        0.30       -1.47      1.87 o 
   9   5   5      192.44      193.50      5.50 o 
  -5   6   5       64.25       71.02      3.83 o 
  -4   6   5      256.08      259.51      6.48 o 
  -3   6   5        2.75        4.71      1.57 o 
  -2   6   5       62.97       68.17      2.85 o 
  -1   6   5       26.15       29.47      1.87 o 
   0   6   5      565.30      572.55      9.92 o 
   1   6   5       47.18       49.51      2.55 o 
   2   6   5      797.90      747.29     11.10 o 
   3   6   5      798.53      801.12     11.89 o 
   4   6   5     1391.22     1369.45     23.48 o 
   5   6   5     1722.34     1704.49     28.78 o 
   6   6   5      586.46      556.15     11.20 o 
   7   6   5      260.79      275.03      6.58 o 
   8   6   5       39.64       39.58      2.85 o 
   9   6   5        1.03        0.88      1.96 o 
  -4   7   5      674.15      686.59     14.73 o 
  -3   7   5      352.18      352.14      6.38 o 
  -2   7   5       96.34       95.38      2.95 o 
  -1   7   5      998.87      958.87     14.34 o 
   0   7   5      135.65      135.45      3.34 o 
   1   7   5       30.35       35.16      1.96 o 
   2   7   5      217.64      212.26      5.21 o 
   3   7   5       29.48       28.78      2.26 o 
   4   7   5      122.03      112.66      2.95 o 
   5   7   5      217.04      206.76      5.11 o 
   6   7   5        0.00       -0.10      1.38 o 
   7   7   5      209.46      219.73      5.21 o 
   8   7   5      233.04      253.52      5.80 o 
   9   7   5      122.70      122.68      3.93 o 
  -3   8   5       38.04       40.08      2.16 o 
  -2   8   5        0.31        2.26      1.87 o 
  -1   8   5      179.00      185.25      4.62 o 
   0   8   5      217.86      231.61      4.71 o 
   1   8   5      181.57      185.15      8.15 o 
   2   8   5        1.25        2.36      1.87 o 
   3   8   5        1.31        2.36      1.77 o 
   4   8   5      236.63      225.03      5.50 o 
   5   8   5       16.07       17.68      1.47 o 
   6   8   5       82.07       84.96      2.55 o 
   7   8   5      381.66      386.02      7.76 o 
   8   8   5      282.13      311.86      6.68 o 
  -2   9   5        4.94        4.32      1.67 o 
  -1   9   5       13.95       13.26      1.77 o 
   0   9   5      527.19      528.06      8.74 o 
   1   9   5      225.22      226.70      5.40 o 
   2   9   5       59.65       56.77      4.03 o 
   3   9   5       23.09       23.08      2.26 o 
   4   9   5        1.38       -0.20      1.96 o 
   5   9   5        5.73        3.54      1.87 o 
   6   9   5      136.84      129.66      4.03 o 
   7   9   5       68.71       78.19      4.13 o 
   8   9   5        0.93        3.34      3.93 o 
  -1  10   5       58.76       58.84      2.46 o 
   0  10   5      110.81      114.04      3.24 o 
   1  10   5        0.49        2.46      2.16 o 
   2  10   5      135.32      136.43      4.22 o 
   3  10   5      250.09      243.89      5.99 o 
   4  10   5      201.33      203.52      5.30 o 
   5  10   5      915.64      926.26     20.23 o 
   6  10   5      395.14      404.78     11.20 o 
   7  10   5      191.86      183.68      7.07 o 
   1  11   5       30.39       28.58      2.16 o 
   2  11   5        0.16        0.79      1.96 o 
   3  11   5       21.08       15.22      2.16 o 
   4  11   5        7.52        7.66      2.06 o 
   5  11   5        3.05        1.38      1.96 o 
   6  11   5       10.32        9.92      2.16 o 
  -3  -8   6      107.67       99.01      3.63 o 
  -2  -8   6      105.41      105.89      5.30 o 
  -5  -7   6       15.14       13.26      2.65 o 
  -4  -7   6      177.51      183.78      6.58 o 
  -3  -7   6       12.63       10.51      2.65 o 
  -2  -7   6       25.62       24.16      2.36 o 
  -1  -7   6      326.50      333.87      7.47 o 
   0  -7   6      839.54      859.66     15.81 o 
   1  -7   6      291.22      299.29      9.92 o 
  -6  -6   6      470.60      480.81     16.89 o 
  -5  -6   6        1.26        1.67      2.06 o 
  -4  -6   6       28.68       26.03      1.87 o 
  -3  -6   6        0.22        1.47      2.06 o 
  -2  -6   6       27.26       22.79      1.77 o 
  -1  -6   6       51.66       50.49      2.26 o 
   0  -6   6       30.68       34.08      2.46 o 
   1  -6   6       55.87       51.27      2.75 o 
   2  -6   6       19.28       21.90      2.46 o 
   3  -6   6       93.01      103.04      5.89 o 
  -7  -5   6       99.50      101.07      4.81 o 
  -6  -5   6        0.26       -0.20      2.06 o 
  -5  -5   6      560.70      567.25      9.13 o 
  -4  -5   6      667.47      673.33     19.94 o 
  -3  -5   6       65.85       61.59      2.46 o 
  -2  -5   6        0.17        1.18      1.47 o 
  -1  -5   6       12.08       13.36      1.67 o 
   0  -5   6       90.99       86.14      2.65 o 
   1  -5   6      294.65      302.34      4.81 o 
   2  -5   6      756.33      765.76     14.83 o 
   3  -5   6       30.74       30.25      4.71 o 
   4  -5   6      194.87      205.39      5.60 o 
  -7  -4   6        0.75       -1.08      1.96 o 
  -6  -4   6      260.38      253.42      8.35 o 
  -5  -4   6      707.25      744.25     13.95 o 
  -4  -4   6      684.13      682.27     12.18 o 
  -3  -4   6      255.89      256.96      4.91 o 
  -2  -4   6      250.76      261.18      5.01 o 
  -1  -4   6      106.63      108.73      2.95 o 
   0  -4   6      187.44      186.33      3.54 o 
   1  -4   6      727.35      726.86      9.72 o 
   2  -4   6       76.79       73.28      2.55 o 
   3  -4   6       73.10       73.86      2.65 o 
   4  -4   6       82.29       71.70      3.34 o 
   5  -4   6        0.13        0.20      1.96 o 
  -7  -3   6        4.46        1.47      1.96 o 
  -6  -3   6      231.05      249.39      8.15 o 
  -5  -3   6      359.31      357.14      8.35 o 
  -4  -3   6      201.19      185.74      5.01 o 
  -3  -3   6      204.18      206.47      4.32 o 
  -2  -3   6       88.69       83.98      2.65 o 
  -1  -3   6      456.96      478.06      6.78 o 
   0  -3   6     1824.85     1859.59     22.69 o 
   1  -3   6     1316.82     1303.05     16.31 o 
   2  -3   6      677.65      663.70      9.04 o 
   3  -3   6       60.53       62.47      2.46 o 
   4  -3   6        9.76       11.10      1.67 o 
   5  -3   6        4.42        3.73      1.57 o 
   6  -3   6      119.07      107.16      5.70 o 
  -7  -2   6      436.71      445.15      9.23 o 
  -6  -2   6     1161.50     1190.88     21.02 o 
  -5  -2   6       29.40       31.73      2.55 o 
  -4  -2   6        2.23        5.89      3.24 o 
  -3  -2   6       49.23       52.16      2.75 o 
  -2  -2   6      118.51      114.82      3.04 o 
  -1  -2   6        2.41        4.32      1.28 o 
   0  -2   6      438.37      430.42      6.19 o 
   1  -2   6      314.74      320.80      6.88 o 
   2  -2   6      601.33      594.75      8.15 o 
   3  -2   6      221.74      236.62      4.71 o 
   4  -2   6       36.41       34.08      1.96 o 
   5  -2   6       21.32       20.53      1.87 o 
   6  -2   6      272.35      280.23      6.48 o 
  -7  -1   6       26.57       23.97      3.34 o 
  -6  -1   6        7.06        8.05      1.96 o 
  -5  -1   6       17.78       15.91      2.16 o 
  -4  -1   6     1749.27     1853.79     37.82 o 
  -3  -1   6      373.52      391.82      8.15 o 
  -2  -1   6       69.44       71.80      3.04 o 
  -1  -1   6      104.61      105.79      2.46 o 
   0  -1   6       93.45       86.04      2.26 o 
   1  -1   6      309.76      304.59      6.09 o 
   2  -1   6      757.87      780.30     10.22 o 
   3  -1   6      609.02      603.98     15.62 o 
   4  -1   6       30.55       32.91      1.96 o 
   5  -1   6      186.98      200.97      4.32 o 
   6  -1   6      245.25      243.79      5.01 o 
   7  -1   6       20.35       17.68      1.87 o 
  -7   0   6        1.71        2.36      2.75 o 
  -6   0   6        7.24        9.33      1.96 o 
  -5   0   6     1261.27     1284.29     22.40 o 
  -4   0   6      190.25      206.08      5.30 o 
  -3   0   6      138.17      163.35      7.86 o 
  -2   0   6      105.47      107.85      5.80 o 
  -1   0   6      365.79      351.55      5.99 o 
   0   0   6      150.80      150.68      3.44 o 
   1   0   6      398.28      364.61      5.89 o 
   2   0   6      987.12      970.07     12.38 o 
   3   0   6       25.58       27.11      1.57 o 
   4   0   6      576.91      557.82      9.04 o 
   5   0   6      405.58      379.54      6.68 o 
   6   0   6       78.20       70.23      2.55 o 
   7   0   6      535.03      549.76      9.63 o 
  -6   1   6      256.62      261.38      5.11 o 
  -5   1   6       22.18       28.19      1.87 o 
  -4   1   6       31.51       43.22      2.06 o 
  -3   1   6      505.98      502.81      9.92 o 
  -2   1   6      600.41      618.52     11.69 o 
  -1   1   6      475.20      454.58      9.04 o 
   0   1   6     1463.90     1458.24     24.85 o 
   1   1   6     2941.05     2905.19     47.84 o 
   2   1   6     2338.79     2336.86     27.99 o 
   3   1   6       88.53       83.29      2.16 o 
   4   1   6       43.60       40.66      2.06 o 
   5   1   6       25.60       26.23      1.87 o 
   6   1   6      243.52      245.86      4.91 o 
   7   1   6      453.89      460.77      7.96 o 
   8   1   6       47.93       42.43      2.36 o 
  -7   2   6      224.61      236.13      8.35 o 
  -6   2   6      380.45      398.60      8.55 o 
  -5   2   6      744.36      765.46     10.22 o 
  -4   2   6       19.17       17.39      1.47 o 
  -3   2   6       63.34       65.91      2.06 o 
  -2   2   6        0.08        0.20      1.38 o 
  -1   2   6       37.50       50.19      4.62 o 
   0   2   6      236.88      235.64      5.50 o 
   1   2   6     1190.85     1250.60     21.61 o 
   2   2   6       40.15       32.12      2.16 o 
   3   2   6      968.66      897.87     14.24 o 
   4   2   6      385.58      370.01     13.06 o 
   5   2   6      170.74      185.74      4.71 o 
   6   2   6      170.86      168.65      4.03 o 
   7   2   6      671.93      665.96     10.71 o 
   8   2   6       24.37       20.92      1.96 o 
  -6   3   6       23.44       23.57      4.13 o 
  -5   3   6      179.80      175.92      4.03 o 
  -4   3   6      201.04      227.59      3.93 o 
  -3   3   6      266.31      276.50      6.58 o 
  -2   3   6      347.47      370.21      6.29 o 
  -1   3   6      697.01      682.86     10.31 o 
   0   3   6     2192.78     2329.89     49.31 o 
   1   3   6       57.47       67.28      2.75 o 
   2   3   6      446.12      418.93     10.22 o 
   3   3   6     1858.34     1903.00     31.92 o 
   4   3   6      100.33       99.70      2.85 o 
   5   3   6      154.15      148.91      4.42 o 
   6   3   6      413.66      423.94     17.68 o 
   7   3   6      289.81      273.85      6.68 o 
   8   3   6        5.77        0.98      1.87 o 
  -6   4   6        2.24        0.59      3.14 o 
  -5   4   6       97.26      115.32      4.13 o 
  -4   4   6      249.75      255.38      5.01 o 
  -3   4   6       12.40       14.24      1.67 o 
  -2   4   6       26.69       31.04      1.67 o 
  -1   4   6      173.21      185.15      3.83 o 
   0   4   6      309.12      307.64      5.70 o 
   1   4   6      566.26      650.25      9.82 o 
   2   4   6     1534.97     1521.60     21.22 o 
   3   4   6      444.40      464.60      9.13 o 
   4   4   6      420.47      414.70      6.97 o 
   5   4   6      604.93      586.40     11.69 o 
   6   4   6      667.76      649.46     12.97 o 
   7   4   6      357.66      353.41      7.96 o 
   8   4   6      446.11      461.46      9.82 o 
   9   4   6      139.65      135.75      4.42 o 
  -5   5   6       94.85       97.83      3.73 o 
  -4   5   6        4.46        5.89      1.67 o 
  -3   5   6      185.82      187.71      4.13 o 
  -2   5   6      447.54      442.11     12.08 o 
  -1   5   6      622.70      647.99     10.12 o 
   0   5   6      247.57      247.03      4.62 o 
   1   5   6     2626.56     2705.99     36.64 o 
   2   5   6     1443.35     1415.22     26.72 o 
   3   5   6      789.65      822.24     12.08 o 
   4   5   6        5.68        5.60      1.77 o 
   5   5   6      125.38      133.29      3.24 o 
   6   5   6        7.06        8.35      1.87 o 
   7   5   6      251.74      255.19      6.29 o 
   8   5   6      282.00      303.81      7.27 o 
   9   5   6       22.01       21.12      3.34 o 
  -5   6   6      235.50      256.07      7.07 o 
  -4   6   6       56.22       52.16      2.36 o 
  -3   6   6        1.10        1.08      1.57 o 
  -2   6   6       40.91       41.35      2.06 o 
  -1   6   6       75.98       73.67      2.55 o 
   0   6   6      494.32      485.72      9.53 o 
   1   6   6        8.55        6.88      1.77 o 
   2   6   6      142.28      146.85      3.34 o 
   3   6   6      551.68      536.21      8.94 o 
   4   6   6      890.97      864.08     15.52 o 
   5   6   6       59.28       53.73      2.65 o 
   6   6   6      301.80      308.43      7.07 o 
   7   6   6      650.35      685.41     19.84 o 
   8   6   6      182.93      195.86      7.47 o 
   9   6   6       32.54       30.55      2.55 o 
  -4   7   6       91.47       99.50      3.93 o 
  -3   7   6      114.06      113.15      3.24 o 
  -2   7   6      125.72      126.81      3.73 o 
  -1   7   6      469.77      475.11     10.12 o 
   0   7   6      662.90      657.22     10.31 o 
   1   7   6     1273.03     1300.98     22.49 o 
   2   7   6       63.91       61.78      2.75 o 
   3   7   6      711.37      692.48     12.87 o 
   4   7   6      322.95      321.59      5.50 o 
   5   7   6        0.21        1.28      1.77 o 
   6   7   6        0.30        0.39      1.96 o 
   7   7   6      232.03      227.78      5.80 o 
   8   7   6       52.19       48.72      4.13 o 
  -3   8   6        3.40        4.22      1.87 o 
  -2   8   6        2.34        4.22      1.67 o 
  -1   8   6        5.24        5.50      1.57 o 
   0   8   6      197.27      192.52      4.22 o 
   1   8   6        2.21       -0.29      1.77 o 
   2   8   6        7.07        7.76      1.87 o 
   3   8   6      291.16      299.98      6.68 o 
   4   8   6        1.65        1.77      1.87 o 
   5   8   6      251.42      258.72      6.19 o 
   6   8   6      113.47      105.69      3.63 o 
   7   8   6       88.04       88.21      3.34 o 
   8   8   6      394.36      448.98      8.74 o 
  -2   9   6      104.40      106.18      3.24 o 
  -1   9   6      184.39      175.13      4.03 o 
   0   9   6      247.28      247.62      5.01 o 
   1   9   6      136.74      132.41      4.03 o 
   2   9   6      738.18      770.57     11.59 o 
   3   9   6      505.71      510.87     10.12 o 
   4   9   6       36.73       36.24      2.55 o 
   5   9   6       18.71       15.81      2.06 o 
   6   9   6       15.61       12.97      2.06 o 
   7   9   6        0.12       -0.79      2.75 o 
   8   9   6       88.97       92.04      6.97 o 
  -1  10   6       27.75       29.57      2.55 o 
   0  10   6       34.99       31.04      2.06 o 
   1  10   6       67.04       76.03      3.14 o 
   2  10   6        0.13        1.47      2.06 o 
   3  10   6       60.75       64.44      3.04 o 
   4  10   6      437.46      440.14      9.04 o 
   5  10   6      163.19      164.72      6.88 o 
   6  10   6       96.42       90.96      4.91 o 
   7  10   6      223.11      227.19      8.25 o 
   1  11   6      127.39      133.49      4.22 o 
   2  11   6       70.37       66.99      3.14 o 
   3  11   6       19.27       20.73      2.46 o 
   4  11   6       71.97       65.61      3.04 o 
   5  11   6       96.60       92.43      3.83 o 
   6  11   6        9.29       11.30      2.26 o 
  -4  -7   7      110.17      108.73      5.50 o 
  -3  -7   7        4.46        5.70      2.06 o 
  -2  -7   7       65.29       72.29      4.62 o 
  -1  -7   7        0.92        4.62      2.85 o 
  -5  -6   7       74.25       67.48      3.14 o 
  -4  -6   7       19.31       13.26      2.26 o 
  -3  -6   7      102.59      109.52      5.21 o 
  -2  -6   7        2.46        3.54      1.96 o 
  -1  -6   7       27.57       34.28      4.03 o 
   0  -6   7      427.19      416.57     12.18 o 
  -6  -5   7      117.49      116.79      4.13 o 
  -5  -5   7        2.41        2.55      3.63 o 
  -4  -5   7      174.40      174.05      5.01 o 
  -3  -5   7       83.90       74.45      3.44 o 
  -2  -5   7      119.16      108.15      3.73 o 
  -1  -5   7       39.75       42.63      2.55 o 
   0  -5   7       44.90       48.13      2.65 o 
   1  -5   7       20.04       19.55      2.16 o 
   2  -5   7      272.84      286.62     10.02 o 
   3  -5   7      640.90      674.51     19.64 o 
  -6  -4   7        8.41        8.15      2.16 o 
  -5  -4   7      747.00      744.44     14.05 o 
  -4  -4   7     1918.33     1919.21     55.50 o 
  -3  -4   7      504.78      518.23     16.31 o 
  -2  -4   7       32.92       32.02      2.36 o 
  -1  -4   7       50.53       50.49      2.75 o 
   0  -4   7      416.60      414.21      8.55 o 
   1  -4   7       60.95       66.60      2.46 o 
   2  -4   7      492.13      501.53     14.14 o 
   3  -4   7       38.14       37.13      2.55 o 
   4  -4   7       10.50        4.42      2.95 o 
  -7  -3   7       64.08       60.11      3.04 o 
  -6  -3   7       34.85       28.58      2.46 o 
  -5  -3   7      160.25      161.87      4.71 o 
  -4  -3   7      420.70      409.50      8.64 o 
  -3  -3   7       56.64       51.27      2.75 o 
  -2  -3   7      486.56      453.01     10.41 o 
  -1  -3   7       19.54       19.55      2.16 o 
   0  -3   7       81.01       76.81      2.55 o 
   1  -3   7     1168.19     1134.59     16.70 o 
   2  -3   7      310.05      304.01      7.07 o 
   3  -3   7        6.04        6.48      1.96 o 
   4  -3   7       25.77       23.87      4.03 o 
   5  -3   7        0.04        1.57      2.26 o 
  -7  -2   7       15.95       16.50      2.26 o 
  -6  -2   7       99.66      100.68      3.73 o 
  -5  -2   7      589.99      558.21     11.00 o 
  -4  -2   7      312.64      301.45      6.88 o 
  -3  -2   7      422.01      411.95      8.55 o 
  -2  -2   7       67.08       66.60      3.93 o 
  -1  -2   7       48.71       49.41      2.16 o 
   0  -2   7      305.79      317.85      5.80 o 
   1  -2   7     1079.20     1077.13     15.91 o 
   2  -2   7      975.41      969.08     14.44 o 
   3  -2   7       27.77       29.86      2.36 o 
   4  -2   7        8.07        4.91      2.26 o 
   5  -2   7       55.80       49.31      2.85 o 
   6  -2   7        7.96        5.21      2.06 o 
  -7  -1   7       11.54       11.39      3.14 o 
  -6  -1   7      125.79      121.41      4.03 o 
  -5  -1   7      235.28      217.96      5.60 o 
  -4  -1   7       55.03       59.03      2.95 o 
  -3  -1   7       82.36       84.28      3.34 o 
  -2  -1   7      227.06      220.81      5.50 o 
  -1  -1   7      300.17      313.73      5.70 o 
   0  -1   7        2.16        3.44      1.47 o 
   1  -1   7      253.66      262.36      5.01 o 
   2  -1   7      603.91      604.67      9.63 o 
   3  -1   7      891.48      899.84     16.99 o 
   4  -1   7      118.81      133.29      4.22 o 
   5  -1   7       37.33       44.79      2.65 o 
   6  -1   7      386.21      390.25      8.64 o 
  -7   0   7       28.12       29.47      3.54 o 
  -6   0   7       16.93       15.03      3.54 o 
  -5   0   7       10.38       15.13      2.16 o 
  -4   0   7      819.39      864.57     15.81 o 
  -3   0   7     3382.40     3429.02     56.28 o 
  -2   0   7       77.38       84.37      6.38 o 
  -1   0   7       32.96       30.74      2.36 o 
   0   0   7      399.26      402.43      9.63 o 
   1   0   7       47.75       47.44      2.16 o 
   2   0   7      180.36      187.61      4.03 o 
   3   0   7      213.51      213.25      7.27 o 
   4   0   7      241.07      230.73      5.89 o 
   5   0   7      163.20      156.57      6.29 o 
   6   0   7       38.14       36.74      2.55 o 
   7   0   7       22.14       26.32      3.14 o 
  -7   1   7        2.91        1.47      2.85 o 
  -6   1   7       66.27       56.68      2.95 o 
  -5   1   7        0.52        2.06      1.96 o 
  -4   1   7      581.67      594.36     11.49 o 
  -3   1   7        1.32        2.16      1.77 o 
  -2   1   7      169.71      161.38      4.52 o 
  -1   1   7      698.51      709.67     13.16 o 
   0   1   7       85.39       87.32      3.24 o 
   1   1   7     1103.74     1078.21     15.81 o 
   2   1   7     3775.03     3682.83     50.39 o 
   3   1   7      342.79      337.50      5.99 o 
   4   1   7      269.05      253.03      6.19 o 
   5   1   7       74.05       75.24      3.34 o 
   6   1   7        1.47        0.69      1.87 o 
   7   1   7       29.04       30.84      2.65 o 
  -6   2   7       50.04       48.42      4.03 o 
  -5   2   7      560.38      548.49     11.59 o 
  -4   2   7      830.42      858.78     18.56 o 
  -3   2   7      127.84      118.85      3.93 o 
  -2   2   7     1403.51     1383.59     23.87 o 
  -1   2   7      353.14      348.30      8.25 o 
   0   2   7       15.36       14.44      1.96 o 
   1   2   7     1135.06     1107.48     19.35 o 
   2   2   7     2085.57     2158.58     30.15 o 
   3   2   7      220.45      216.59      4.42 o 
   4   2   7       59.88       60.51      3.04 o 
   5   2   7       23.25       23.77      2.26 o 
   6   2   7       12.97       10.80      2.16 o 
   7   2   7      393.26      394.86      8.74 o 
   8   2   7        7.83       11.59      2.16 o 
  -5   3   7      482.97      466.96      9.72 o 
  -4   3   7      409.98      385.14      6.78 o 
  -3   3   7      356.70      343.59     12.38 o 
  -2   3   7      702.70      716.06     13.26 o 
  -1   3   7       28.26       29.47      2.26 o 
   0   3   7      145.71      155.00      4.32 o 
   1   3   7      198.75      207.16      5.11 o 
   2   3   7        4.90        6.19      1.77 o 
   3   3   7      766.22      721.56     12.08 o 
   4   3   7      270.44      268.84      6.48 o 
   5   3   7        3.27        5.70      1.87 o 
   6   3   7      374.41      368.15      8.15 o 
   7   3   7      487.90      505.46     10.61 o 
   8   3   7      378.89      376.89     11.49 o 
  -5   4   7       64.25       60.31      2.95 o 
  -4   4   7        8.83        7.27      1.96 o 
  -3   4   7      852.82      872.04     16.31 o 
  -2   4   7     1159.26     1153.84     20.23 o 
  -1   4   7       82.98       79.95      3.04 o 
   0   4   7      166.32      163.94      4.42 o 
   1   4   7       62.57       55.50      2.65 o 
   2   4   7       48.45       53.93      3.93 o 
   3   4   7      226.30      221.40      6.09 o 
   4   4   7      187.05      195.47      4.13 o 
   5   4   7      747.22      746.02     30.84 o 
   6   4   7       23.76       18.27      3.73 o 
   7   4   7      197.15      199.40      5.80 o 
   8   4   7      307.41      318.25      7.47 o 
  -5   5   7       28.49       27.80      3.54 o 
  -4   5   7       60.93       54.61      3.73 o 
  -3   5   7       88.71       83.49      3.34 o 
  -2   5   7      175.30      163.15      4.71 o 
  -1   5   7      789.90      787.56     20.14 o 
   0   5   7      392.00      397.02      8.15 o 
   1   5   7       33.92       32.22      2.26 o 
   2   5   7     2691.75     2726.22     44.99 o 
   3   5   7     2146.93     2253.08     37.52 o 
   4   5   7        0.21        0.10      1.67 o 
   5   5   7      195.06      199.40      6.58 o 
   6   5   7        9.30        9.72      2.06 o 
   7   5   7       34.99       34.97      4.32 o 
   8   5   7      117.83      123.96      4.22 o 
  -4   6   7      479.20      504.29     12.47 o 
  -3   6   7      304.95      333.77      7.56 o 
  -2   6   7      218.85      210.40      9.92 o 
  -1   6   7      632.36      567.44     15.42 o 
   0   6   7        5.08        3.83      2.55 o 
   1   6   7      281.24      296.54      9.33 o 
   2   6   7      895.89      942.96     18.56 o 
   3   6   7      459.26      458.91     10.12 o 
   4   6   7       15.83       17.29      2.06 o 
   5   6   7       32.41       33.40      2.26 o 
   6   6   7        2.88        1.47      1.96 o 
   7   6   7       11.04        8.35      2.06 o 
   8   6   7      295.07      304.59      7.17 o 
  -4   7   7      459.97      457.24     14.44 o 
  -3   7   7        1.12        2.16      1.96 o 
  -2   7   7      492.94      484.25     10.12 o 
  -1   7   7      282.14      270.12     10.41 o 
   0   7   7       11.15        8.74      2.75 o 
   1   7   7       52.06       48.52      3.73 o 
   2   7   7      203.65      216.78      7.56 o 
   3   7   7       27.92       28.98      3.14 o 
   4   7   7      627.86      654.47     17.19 o 
   5   7   7      156.75      179.26      5.50 o 
   6   7   7       89.14       88.99      3.44 o 
   7   7   7      525.71      558.21     11.39 o 
   8   7   7      313.29      311.47      7.37 o 
  -3   8   7       26.72       26.23      3.83 o 
  -2   8   7      481.03      480.02     10.12 o 
  -1   8   7      239.93      250.28     10.22 o 
   0   8   7        2.13        1.08      2.65 o 
   1   8   7      411.53      430.22     12.47 o 
   2   8   7       61.00       58.35      4.03 o 
   3   8   7      173.59      175.82      6.68 o 
   4   8   7       26.02       28.29      3.24 o 
   5   8   7      139.74      125.14      5.40 o 
   6   8   7      149.23      143.90      4.22 o 
   7   8   7        1.56        2.55      2.16 o 
   8   8   7       11.60       13.06      3.24 o 
  -2   9   7        0.88        5.40      3.14 o 
  -1   9   7      256.44      262.75      6.58 o 
   0   9   7      143.90      140.07      6.09 o 
   1   9   7      126.61      126.42      5.70 o 
   2   9   7      238.39      250.47      8.55 o 
   3   9   7      770.77      752.79     19.55 o 
   4   9   7      419.44      428.95     12.38 o 
   5   9   7        0.98        1.96      2.65 o 
   6   9   7        4.47        8.05      2.75 o 
   7   9   7        0.04        3.93      2.95 o 
   0  10   7       40.32       37.13      3.63 o 
   1  10   7        9.77        6.29      2.95 o 
   2  10   7      139.31      147.93      6.19 o 
   3  10   7      323.14      338.97     10.51 o 
   4  10   7       11.47       12.08      2.06 o 
   5  10   7       90.47       97.24      5.11 o 
   6  10   7       31.40       25.64      3.34 o 
   2  11   7       67.01       65.91      4.42 o 
   3  11   7        0.46        3.83      2.85 o 
   4  11   7      224.17      227.10      8.25 o 
   5  11   7      382.93      405.27     12.18 o 
  -4  -6   8      126.48      128.08      5.89 o 
  -3  -6   8       12.65       11.69      2.55 o 
  -2  -6   8      440.78      479.04     15.81 o 
  -1  -6   8      209.47      227.19      5.70 o 
   0  -6   8      126.75      127.00      5.70 o 
  -5  -5   8      294.50      293.10      6.97 o 
  -4  -5   8      230.03      232.60      9.13 o 
  -3  -5   8        1.69        0.10      2.06 o 
  -2  -5   8       29.49       28.68      2.46 o 
  -1  -5   8       15.84       19.15      2.85 o 
   0  -5   8       16.51       13.26      2.16 o 
   1  -5   8       29.92       26.03      3.34 o 
  -6  -4   8        5.33        4.42      2.95 o 
  -5  -4   8        0.18        0.10      2.06 o 
  -4  -4   8      135.64      129.56      4.22 o 
  -3  -4   8      644.48      626.48     16.89 o 
  -2  -4   8      272.70      286.52     11.49 o 
  -1  -4   8       33.57       34.87      2.55 o 
   0  -4   8       73.54       75.44      3.14 o 
   1  -4   8       12.16       12.57      2.06 o 
   2  -4   8       59.49       62.27      3.14 o 
   3  -4   8      117.06      116.30      4.03 o 
  -6  -3   8        0.33        0.10      2.06 o 
  -5  -3   8       20.97       16.89      2.26 o 
  -4  -3   8      560.24      524.42     20.14 o 
  -3  -3   8      382.07      402.72      8.55 o 
  -2  -3   8       22.76       23.38      2.26 o 
  -1  -3   8        0.02        0.49      1.87 o 
   0  -3   8       40.09       42.73      2.55 o 
   1  -3   8       17.20       17.78      2.55 o 
   2  -3   8       87.68       80.84      3.63 o 
   3  -3   8      329.57      339.46      7.76 o 
   4  -3   8        3.75        1.47      2.16 o 
  -6  -2   8       22.05       19.64      2.36 o 
  -5  -2   8       15.62       10.90      2.36 o 
  -4  -2   8      356.25      354.30      7.76 o 
  -3  -2   8      156.02      155.69      8.25 o 
  -2  -2   8      500.98      504.38     10.12 o 
  -1  -2   8      474.04      482.18     16.70 o 
   0  -2   8      189.04      200.08      4.52 o 
   1  -2   8      660.48      653.10     10.31 o 
   2  -2   8     1104.11     1101.29     16.31 o 
   3  -2   8      329.24      324.73     11.49 o 
   4  -2   8      402.65      395.45     10.80 o 
   5  -2   8        0.04        1.18      2.06 o 
  -6  -1   8       43.26       40.57      2.75 o 
  -5  -1   8      424.24      408.32     25.05 o 
  -4  -1   8      840.89      834.52     15.42 o 
  -3  -1   8       19.37       18.07      2.16 o 
  -2  -1   8       22.24       22.69      2.26 o 
  -1  -1   8       60.88       52.65      2.26 o 
   0  -1   8       66.27       63.45      2.36 o 
   1  -1   8       41.11       37.42      1.96 o 
   2  -1   8      114.82      112.66      3.04 o 
   3  -1   8       12.45       11.00      2.26 o 
   4  -1   8      485.58      473.54     10.61 o 
   5  -1   8      234.71      249.49      6.38 o 
   6  -1   8      121.94      121.80      4.13 o 
  -6   0   8       34.27       31.82      2.55 o 
  -5   0   8        3.36        2.55      1.96 o 
  -4   0   8       88.83       84.87      6.78 o 
  -3   0   8      446.61      428.46      8.84 o 
  -2   0   8     1111.42     1109.05     19.64 o 
  -1   0   8        6.45        9.13      1.96 o 
   0   0   8        5.55        5.01      1.47 o 
   1   0   8      162.10      158.53      3.63 o 
   2   0   8       47.00       42.14      2.06 o 
   3   0   8      177.62      176.71      5.01 o 
   4   0   8      179.09      186.92      5.21 o 
   5   0   8      421.81      417.85      9.13 o 
   6   0   8       98.78       94.20      4.42 o 
  -6   1   8       10.22        8.25      2.26 o 
  -5   1   8       21.10       18.66      2.46 o 
  -4   1   8       62.08       53.24      2.85 o 
  -3   1   8     1632.24     1645.07     33.99 o 
  -2   1   8       28.72       31.33      3.73 o 
  -1   1   8      195.61      194.58      5.01 o 
   0   1   8       25.14       20.73      2.16 o 
   1   1   8        3.05        3.24      1.47 o 
   2   1   8      106.15      107.65      4.91 o 
   3   1   8      264.40      266.68      5.11 o 
   4   1   8      213.80      204.90      5.40 o 
   5   1   8       12.92        7.96      2.16 o 
   6   1   8       33.62       33.49      2.55 o 
   7   1   8      208.78      207.16      5.60 o 
  -6   2   8       52.69       59.13      6.38 o 
  -5   2   8       10.97        8.55      2.06 o 
  -4   2   8      459.54      438.57      9.04 o 
  -3   2   8       65.66       71.70      3.14 o 
  -2   2   8       17.55       11.49      2.16 o 
  -1   2   8      317.53      331.70      7.27 o 
   0   2   8      213.85      218.94     12.18 o 
   1   2   8      744.68      747.10     13.75 o 
   2   2   8     2473.08     2339.42     32.61 o 
   3   2   8     1552.99     1499.40     21.51 o 
   4   2   8      413.24      394.08      8.55 o 
   5   2   8       28.72       24.95      2.46 o 
   6   2   8        6.26        4.32      1.96 o 
   7   2   8       23.75       20.63      2.36 o 
  -5   3   8      306.81      288.98      9.43 o 
  -4   3   8      541.99      530.61     10.51 o 
  -3   3   8      373.61      367.95      7.86 o 
  -2   3   8      165.27      167.67      4.62 o 
  -1   3   8       10.74        8.25      1.87 o 
   0   3   8      605.15      605.65     11.49 o 
   1   3   8        0.07        0.88      1.67 o 
   2   3   8      309.94      292.81      6.48 o 
   3   3   8      282.79      274.14      5.21 o 
   4   3   8      214.59      208.73      5.50 o 
   5   3   8      554.40      545.64     11.20 o 
   6   3   8      407.01      408.71      8.94 o 
   7   3   8      104.28      110.90      4.03 o 
   8   3   8        0.33        0.88      2.85 o 
  -5   4   8        1.44        4.62      2.16 o 
  -4   4   8       35.47       32.71      3.44 o 
  -3   4   8      532.54      495.94     13.85 o 
  -2   4   8      891.96      867.22     15.72 o 
  -1   4   8       58.47       62.18      2.85 o 
   0   4   8       30.16       27.11      2.26 o 
   1   4   8       43.11       40.37      2.46 o 
   2   4   8      559.37      545.54     26.03 o 
   3   4   8       12.35       11.00      1.87 o 
   4   4   8       93.00       96.26      2.85 o 
   5   4   8      443.83      436.90      9.33 o 
   6   4   8      148.32      151.36      8.25 o 
   7   4   8        3.30        4.71      2.06 o 
   8   4   8        0.04        1.08      1.96 o 
  -4   5   8        7.82       10.51      2.06 o 
  -3   5   8      209.72      211.08      7.56 o 
  -2   5   8      446.60      419.22     12.18 o 
  -1   5   8        4.27        4.42      2.55 o 
   0   5   8      258.21      250.28      5.89 o 
   1   5   8       25.03       27.60      2.26 o 
   2   5   8      270.93      292.61     12.67 o 
   3   5   8       49.87       45.87      2.55 o 
   4   5   8      460.40      431.40      8.74 o 
   5   5   8       22.50       19.25      2.65 o 
   6   5   8       13.66       14.93      2.06 o 
   7   5   8       36.10       34.18      2.65 o 
   8   5   8      196.32      196.06      5.70 o 
  -4   6   8       79.17       81.04      9.13 o 
  -3   6   8      247.65      230.63      5.89 o 
  -2   6   8       16.01       22.00      3.14 o 
  -1   6   8      161.97      145.77      5.99 o 
   0   6   8       92.00       93.51      5.01 o 
   1   6   8      260.51      276.01      8.94 o 
   2   6   8      572.70      577.66     11.00 o 
   3   6   8     2538.79     2472.02     41.06 o 
   4   6   8      348.72      354.39      7.47 o 
   5   6   8       54.05       54.02      2.85 o 
   6   6   8        0.46       -0.10      1.87 o 
   7   6   8        0.52       -0.59      1.77 o 
   8   6   8       10.31       10.31      2.06 o 
  -3   7   8      304.59      315.99      7.47 o 
  -2   7   8        2.27        0.98      2.75 o 
  -1   7   8       23.52       25.83      3.63 o 
   0   7   8       27.36       19.06      3.14 o 
   2   7   8      226.36      213.83      7.56 o 
   3   7   8        5.97        6.88      2.65 o 
   4   7   8        1.19        2.55      1.87 o 
   5   7   8      413.25      427.28      8.74 o 
   6   7   8      434.76      437.98      9.43 o 
   7   7   8      135.55      131.03      4.32 o 
   8   7   8      158.00      172.78      5.01 o 
  -2   8   8      419.04      444.37     13.06 o 
  -1   8   8      380.37      380.23     11.49 o 
   0   8   8       19.64       21.51      3.14 o 
   1   8   8       56.80       61.00      4.22 o 
   2   8   8       60.81       60.60      4.03 o 
   3   8   8      292.49      273.65      8.94 o 
   4   8   8      100.40       99.99      4.91 o 
   5   8   8      124.94      126.81      5.50 o 
   6   8   8       27.44       22.89      5.50 o 
   7   8   8        7.34        8.35      2.26 o 
   8   8   8        8.45        5.99      2.95 o 
  -1   9   8       39.48       40.17      3.73 o 
   0   9   8       27.57       25.93      3.54 o 
   1   9   8       46.91       47.05      3.83 o 
   2   9   8        0.28       -0.29      2.55 o 
   3   9   8      277.80      289.47      9.33 o 
   4   9   8      116.21      118.36      5.40 o 
   5   9   8       38.92       40.47      3.54 o 
   6   9   8        7.82        8.55      2.85 o 
   7   9   8       37.63       33.30      3.73 o 
   1  10   8       51.72       45.48      3.83 o 
   2  10   8      136.06      140.95      6.19 o 
   3  10   8      140.61      137.02      5.99 o 
   4  10   8      348.20      357.14     11.00 o 
   5  10   8      108.10      115.91      5.40 o 
   6  10   8        0.47        2.06      2.95 o 
   3  11   8        0.10       -2.36      2.65 o 
   4  11   8       42.53       37.13      3.73 o 
  -3  -5   9       66.53       67.09      3.34 o 
  -2  -5   9        8.58        6.78      2.16 o 
  -1  -5   9      195.86      214.13      5.99 o 
   0  -5   9       85.83       85.46      3.34 o 
  -4  -4   9       64.01       69.25      6.38 o 
  -3  -4   9       29.84       29.37      2.46 o 
  -2  -4   9       58.95       68.27      3.14 o 
  -1  -4   9      296.97      318.35      7.76 o 
   0  -4   9       11.37       11.79      2.26 o 
   1  -4   9       63.70       64.53      4.32 o 
   2  -4   9       65.97       69.54      4.62 o 
  -5  -3   9       58.63       52.75      4.71 o 
  -4  -3   9       47.25       41.45      2.75 o 
  -3  -3   9      268.51      286.42      6.78 o 
  -2  -3   9      929.49      940.80     17.09 o 
  -1  -3   9      508.31      561.94     11.10 o 
   0  -3   9      141.91      139.38      5.70 o 
   1  -3   9        4.92        4.32      1.96 o 
   2  -3   9       19.55       15.13      2.16 o 
   3  -3   9        2.46        0.29      1.87 o 
  -5  -2   9        1.02        2.26      2.16 o 
  -4  -2   9        0.39       -0.88      2.06 o 
  -3  -2   9       33.48       31.24      2.85 o 
  -2  -2   9       94.89       91.74      3.54 o 
  -1  -2   9       62.61       63.06      3.04 o 
   0  -2   9      612.53      607.81     13.06 o 
   1  -2   9      333.35      343.88      6.29 o 
   2  -2   9      142.75      142.52      4.71 o 
   3  -2   9      392.73      406.55      8.94 o 
   4  -2   9      341.68      343.79     12.38 o 
  -5  -1   9       78.88       79.37      5.70 o 
  -4  -1   9      189.77      198.51      7.17 o 
  -3  -1   9      516.52      519.31     10.41 o 
  -2  -1   9      630.75      584.73     12.38 o 
  -1  -1   9      121.52      126.32      4.71 o 
   0  -1   9      174.60      186.04      4.13 o 
   1  -1   9      224.92      219.43      4.52 o 
   2  -1   9        5.06        4.71      1.57 o 
   3  -1   9       16.28       16.21      2.55 o 
   4  -1   9      128.14      130.84      4.22 o 
   5  -1   9        8.43       14.24      7.07 o 
  -5   0   9        3.42        0.20      1.96 o 
  -4   0   9        0.86        1.67      1.96 o 
  -3   0   9       60.73       61.59      3.14 o 
  -2   0   9        3.37        7.56      1.96 o 
  -1   0   9        0.80        1.08      1.47 o 
   0   0   9      520.29      515.48      8.45 o 
   1   0   9        5.34        5.40      1.67 o 
   2   0   9       94.39       89.09      3.24 o 
   3   0   9       39.78       36.93      2.65 o 
   4   0   9      568.68      576.48     16.01 o 
   5   0   9      905.71      899.64     17.19 o 
   6   0   9      166.56      169.93      5.01 o 
  -5   1   9       91.62       83.00      3.44 o 
  -4   1   9       66.31       56.18      3.04 o 
  -3   1   9      209.02      214.42     10.61 o 
  -2   1   9      312.67      319.52      7.17 o 
  -1   1   9     1811.71     1823.15     30.94 o 
   0   1   9       93.89      104.90      3.63 o 
   1   1   9        1.60        2.16      1.47 o 
   2   1   9        3.21        4.32      1.57 o 
   3   1   9        2.10        2.26      1.96 o 
   4   1   9      110.16      115.32      3.93 o 
   5   1   9      401.44      407.73     12.08 o 
   6   1   9        2.78        3.14      1.96 o 
  -5   2   9        1.59        2.06      2.06 o 
  -4   2   9        5.96        4.52      3.14 o 
  -3   2   9       76.39       68.76      3.24 o 
  -2   2   9      659.96      652.41     12.38 o 
  -1   2   9        0.06        0.00      1.77 o 
   0   2   9      137.43      150.48      4.52 o 
   1   2   9     1280.40     1287.43     28.39 o 
   2   2   9      428.13      406.26      6.97 o 
   3   2   9      199.52      204.90      4.42 o 
   4   2   9      909.78      930.78     44.10 o 
   5   2   9      578.49      544.75     12.67 o 
   6   2   9        6.85        6.29      2.06 o 
   7   2   9       23.30       20.63      2.36 o 
  -5   3   9       80.88       72.88      4.52 o 
  -4   3   9       82.27       74.65      3.24 o 
  -3   3   9      570.28      569.21     11.20 o 
  -2   3   9      800.43      808.78     14.93 o 
  -1   3   9      788.22      807.70     14.83 o 
   0   3   9      349.66      336.62      7.27 o 
   1   3   9      488.30      486.90      9.72 o 
   2   3   9       46.38       40.76      2.46 o 
   3   3   9        1.76        1.96      1.47 o 
   4   3   9       34.81       33.40      2.55 o 
   5   3   9        5.38        4.91      2.26 o 
   6   3   9       53.40       54.51      3.93 o 
   7   3   9        1.31        2.95      2.16 o 
  -4   4   9        5.48        5.30      3.14 o 
  -3   4   9        3.69        2.26      2.75 o 
  -2   4   9       70.31       62.18      2.95 o 
  -1   4   9       66.73       60.02      3.04 o 
   0   4   9      135.17      138.50      5.80 o 
   1   4   9       90.05       86.83      3.24 o 
   2   4   9       23.70       24.65      2.16 o 
   3   4   9        6.60        5.99      1.87 o 
   4   4   9       79.02       73.08      3.14 o 
   5   4   9      764.57      772.34     15.03 o 
   6   4   9      573.50      594.16     12.08 o 
   7   4   9       62.05       56.58      2.95 o 
  -4   5   9       57.11       47.64      3.93 o 
  -3   5   9      107.27       92.43      4.91 o 
  -2   5   9      267.76      241.53      8.25 o 
  -1   5   9      409.78      416.18     12.18 o 
   0   5   9      386.44      381.90      8.05 o 
   1   5   9       15.58       13.06      2.06 o 
   2   5   9        5.31        7.07      1.96 o 
   3   5   9       16.55       19.45      2.06 o 
   4   5   9        3.22        3.63      1.47 o 
   5   5   9      151.03      153.92      4.62 o 
   6   5   9       72.66       67.19      5.89 o 
   7   5   9       85.16       87.71      3.54 o 
  -3   6   9       30.46       27.80      3.34 o 
  -2   6   9      245.52      255.29      8.64 o 
  -1   6   9      103.92       96.36      5.01 o 
   0   6   9       73.33       71.21      4.32 o 
   1   6   9      733.99      641.41     16.99 o 
   2   6   9      625.09      617.54     11.79 o 
   3   6   9       80.24       75.14     10.02 o 
   4   6   9      429.37      427.28     16.21 o 
   5   6   9      843.79      881.37     16.80 o 
   6   6   9       85.38       79.95      3.83 o 
   7   6   9       18.41       18.27      2.46 o 
  -2   7   9      262.54      259.12      8.84 o 
  -1   7   9      337.85      354.59     10.90 o 
   0   7   9        0.74       -1.67      2.65 o 
   1   7   9      127.89      132.41      5.99 o 
   2   7   9        8.93        9.72      3.04 o 
   3   7   9       57.55       51.67      3.93 o 
   4   7   9       85.92      100.29      7.56 o 
   5   7   9        1.45        1.87      1.87 o 
   6   7   9       69.81       67.38      3.14 o 
   7   7   9      173.04      175.43      5.11 o 
  -2   8   9       18.97        6.97      2.95 o 
  -1   8   9       68.89       76.52      4.81 o 
   0   8   9      130.77      139.38      6.19 o 
   1   8   9       97.65       98.91      5.11 o 
   2   8   9       17.27       13.06      2.85 o 
   3   8   9        5.28        7.37      2.75 o 
   4   8   9       30.12       30.55      3.44 o 
   5   8   9        8.29        8.45      2.85 o 
   6   8   9      498.23      503.70     25.93 o 
   7   8   9      355.08      373.74      8.45 o 
   0   9   9      196.67      192.23      7.37 o 
   1   9   9       59.84       58.74      4.13 o 
   2   9   9        0.40        3.04      2.75 o 
   3   9   9       99.02      105.20      5.21 o 
   4   9   9       55.36       56.58      4.03 o 
   5   9   9       35.89       32.32      3.44 o 
   1  10   9      117.66      136.43      6.19 o 
   2  10   9      117.46      122.09      5.70 o 
   3  10   9      161.81      165.90      6.68 o 
   4  10   9      203.51      203.62      7.56 o 
   5  10   9      221.61      243.11      8.45 o 
  -2  -4  10      106.05      106.87      5.40 o 
  -1  -4  10       44.60       46.36      4.13 o 
  -3  -3  10       25.25       25.15      4.32 o 
  -2  -3  10      185.50      202.24      5.40 o 
  -1  -3  10     1093.99     1178.30     20.92 o 
   0  -3  10      504.30      541.22     10.71 o 
   1  -3  10        5.58        7.17      2.75 o 
   2  -3  10        7.23       10.90      3.24 o 
  -4  -2  10      100.92      101.37      4.13 o 
  -3  -2  10        5.57        3.93      2.16 o 
  -2  -2  10      266.48      289.86      6.88 o 
  -1  -2  10      419.59      451.64      9.33 o 
   0  -2  10       14.68       16.89      3.04 o 
   1  -2  10       52.45       57.85      3.24 o 
   2  -2  10        0.10       -0.20      1.96 o 
   3  -2  10       23.04       16.89      5.50 o 
  -4  -1  10       38.88       40.66      2.95 o 
  -3  -1  10        4.40        2.55      2.06 o 
  -2  -1  10      194.50      205.09      5.40 o 
  -1  -1  10      135.12      139.77      6.38 o 
   0  -1  10      377.80      397.32      9.72 o 
   1  -1  10      528.39      533.26      8.84 o 
   2  -1  10        2.50        0.59      1.87 o 
   3  -1  10       15.45       14.54      2.46 o 
   4  -1  10      486.06      509.39     10.71 o 
  -5   0  10      285.83      310.59     10.12 o 
  -4   0  10       14.81       19.06      3.44 o 
  -3   0  10      104.54      104.61      3.73 o 
  -2   0  10      496.56      478.06      9.72 o 
  -1   0  10       13.06       14.14      2.16 o 
   0   0  10      389.71      392.41      8.25 o 
   1   0  10        0.28        0.59      1.57 o 
   2   0  10      400.21      396.04      6.97 o 
   3   0  10      251.55      243.11      6.19 o 
   4   0  10        1.10        1.18      2.06 o 
   5   0  10        0.31       -0.79      1.96 o 
  -4   1  10      377.19      388.97      9.13 o 
  -3   1  10      204.36      201.16     17.88 o 
  -2   1  10       71.74       71.51      4.71 o 
  -1   1  10      491.87      548.19     33.89 o 
   0   1  10     1671.86     1685.04     24.07 o 
   1   1  10      322.91      321.39      7.27 o 
   2   1  10       63.57       61.59      2.36 o 
   3   1  10        0.00        0.00      1.87 o 
   4   1  10        1.57        4.62      1.96 o 
   5   1  10      211.36      215.90      8.94 o 
  -4   2  10      315.38      319.52      7.37 o 
  -3   2  10       37.57       31.24      2.46 o 
  -2   2  10        6.82        7.47      2.06 o 
  -1   2  10      707.76      724.70     19.45 o 
   0   2  10      183.88      185.94      5.01 o 
   1   2  10      110.07      104.12      2.95 o 
   2   2  10       44.45       41.06      2.06 o 
   3   2  10        2.59        2.95      2.06 o 
   4   2  10       54.89       52.65      2.85 o 
   5   2  10      372.35      386.51      8.64 o 
   6   2  10      189.71      174.55      5.11 o 
  -4   3  10      235.29      232.50      6.88 o 
  -3   3  10       77.16       73.86      3.14 o 
  -2   3  10      237.52      231.32      5.80 o 
  -1   3  10      111.01      117.38      3.93 o 
   0   3  10       14.37       16.31      2.26 o 
   1   3  10      385.59      368.64      7.86 o 
   2   3  10      126.95      128.38      3.34 o 
   3   3  10        0.42        0.49      1.47 o 
   4   3  10      310.13      311.08      7.27 o 
   5   3  10      637.91      677.85     15.42 o 
   6   3  10      151.79      151.86      4.71 o 
  -4   4  10       68.31       69.84      4.62 o 
  -3   4  10       18.23       21.31      3.73 o 
  -2   4  10      200.20      200.97      5.30 o 
  -1   4  10      361.31      353.12      7.66 o 
   0   4  10      179.06      175.33      4.81 o 
   1   4  10      372.71      378.46      7.96 o 
   2   4  10       82.87       67.09      2.95 o 
   3   4  10      313.01      295.16      5.60 o 
   4   4  10       67.64       59.72      2.95 o 
   5   4  10        8.34        9.33      2.16 o 
   6   4  10      227.82      238.49      6.19 o 
  -3   5  10      266.72      265.01      8.94 o 
  -2   5  10       10.10       11.10      2.95 o 
  -1   5  10      207.82      198.12      7.37 o 
   0   5  10      925.06      915.65     16.60 o 
   1   5  10      677.14      678.44     12.77 o 
   2   5  10       62.96       61.88      2.95 o 
   3   5  10        0.45        0.59      2.55 o 
   4   5  10       92.56       85.16      3.34 o 
   5   5  10       49.21       41.16      2.85 o 
   6   5  10       80.10       81.23      4.13 o 
   7   5  10      105.49       96.85      3.73 o 
  -1   6  10       25.09       26.52      3.44 o 
   0   6  10      285.52      288.09      9.33 o 
   1   6  10       11.89       10.12      2.85 o 
   2   6  10      228.99      225.92      5.60 o 
   3   6  10       76.10       87.81      3.34 o 
   4   6  10      106.42      104.90      3.63 o 
   5   6  10       18.66       17.58      2.16 o 
   6   6  10      293.98      294.28      7.17 o 
   7   6  10        6.73        2.46      2.06 o 
  -2   7  10       50.76       50.09      4.13 o 
  -1   7  10      191.47      188.10      7.27 o 
   0   7  10       57.62       54.02      4.03 o 
   1   7  10      138.17      131.62      5.80 o 
   2   7  10      333.28      345.95     10.61 o 
   3   7  10      207.19      230.14      7.96 o 
   4   7  10       14.80       17.29      2.16 o 
   5   7  10      486.92      513.22     14.64 o 
   6   7  10       78.06       73.67      3.24 o 
  -1   8  10      160.31      165.61      6.78 o 
   0   8  10       25.66       23.48      3.24 o 
   1   8  10      128.18      145.96      6.38 o 
   2   8  10      141.66      153.23      6.48 o 
   3   8  10        2.91        4.91      3.24 o 
   4   8  10        4.63        6.09      3.14 o 
   5   8  10      112.36      117.28      5.60 o 
   6   8  10       49.68       51.18      2.95 o 
   1   9  10      435.54      437.79     12.97 o 
   2   9  10      160.33      172.29      6.88 o 
   3   9  10       61.90       65.61      4.32 o 
   4   9  10        4.24        4.91      2.95 o 
   5   9  10      128.60      129.46      5.80 o 
  -2  -2  11       29.91       29.96      2.55 o 
  -1  -2  11      417.57      459.40     11.89 o 
   0  -2  11      957.85     1004.15     18.17 o 
   1  -2  11      259.99      282.10      6.68 o 
  -3  -1  11       27.94       26.23      2.46 o 
  -2  -1  11       68.63       72.59      7.27 o 
  -1  -1  11       24.32       23.77      2.46 o 
   0  -1  11       41.64       42.73      2.75 o 
   1  -1  11       20.36       18.17      2.36 o 
   2  -1  11      266.60      279.15      6.88 o 
  -3   0  11        0.35        0.49      1.96 o 
  -2   0  11       10.39       12.18      2.16 o 
  -1   0  11      128.45      131.62      4.22 o 
   0   0  11      129.39      127.20      5.60 o 
   1   0  11      124.78      129.17      3.83 o 
   2   0  11        1.79        2.16      1.96 o 
   3   0  11       26.09       29.86      4.52 o 
  -3   1  11      113.77      115.61      3.93 o 
  -2   1  11       28.89       28.68      2.46 o 
  -1   1  11       34.30       32.02      2.55 o 
   0   1  11      579.55      568.43      9.33 o 
   1   1  11      144.71      149.10      3.73 o 
   2   1  11      146.74      149.69      3.63 o 
   3   1  11       31.09       26.62      2.55 o 
   4   1  11        9.76        7.66      2.16 o 
  -3   2  11       90.51       88.30      5.60 o 
  -2   2  11        0.45        0.00      1.87 o 
  -1   2  11      162.94      158.83      7.17 o 
   0   2  11      657.76      665.77     12.67 o 
   1   2  11     1545.20     1595.17     22.98 o 
   2   2  11       13.88       17.78      3.14 o 
   3   2  11       15.13       15.32      2.36 o 
   4   2  11        0.45        1.96      3.24 o 
   5   2  11        2.94        0.98      1.96 o 
  -3   3  11       16.24       16.31      2.26 o 
  -2   3  11       65.35       57.76      2.95 o 
  -1   3  11        2.45        2.26      1.96 o 
   0   3  11      336.81      336.12     11.30 o 
   1   3  11       14.33       11.00      2.06 o 
   2   3  11      114.50      114.82      3.14 o 
   3   3  11      461.04      466.66      7.96 o 
   4   3  11      228.11      217.47      5.80 o 
   5   3  11      178.65      185.84      5.30 o 
  -3   4  11       78.05       72.20      4.62 o 
  -2   4  11        2.54        1.67      2.16 o 
  -1   4  11      116.30      117.48      4.03 o 
   0   4  11       65.67       62.57      3.04 o 
   1   4  11       61.61       58.05      2.95 o 
   2   4  11      162.96      156.67      4.52 o 
   3   4  11       17.79       19.64      1.87 o 
   4   4  11        4.21        1.77      1.96 o 
   5   4  11        8.61        8.05      2.06 o 
   6   4  11       11.09        8.94      3.14 o 
  -2   5  11       43.12       43.51      3.83 o 
  -1   5  11       24.45       21.51      3.24 o 
   0   5  11       67.54       63.16      4.32 o 
   1   5  11      704.93      688.65     13.46 o 
   2   5  11      212.77      212.75      5.40 o 
   3   5  11        3.02        2.95      2.16 o 
   4   5  11       37.28       35.56      3.04 o 
   5   5  11        6.13        7.17      2.36 o 
   6   5  11        0.43        0.59      2.06 o 
  -1   6  11       12.46        9.13      2.95 o 
   0   6  11      209.24      196.45      7.37 o 
   1   6  11      367.84      362.84     11.10 o 
   2   6  11      132.80      129.26      4.13 o 
   3   6  11       12.16       12.67      2.06 o 
   4   6  11        5.79        3.04      1.96 o 
   5   6  11       11.31        9.72      2.16 o 
   6   6  11       14.26       11.79      2.36 o 
  -1   7  11        0.85        4.03      2.95 o 
   0   7  11       43.67       41.06      3.73 o 
   1   7  11        2.26        3.54      2.85 o 
   2   7  11      192.54      205.29      7.56 o 
   3   7  11      530.65      555.36     15.32 o 
   4   7  11      178.84      179.75      4.91 o 
   5   7  11       55.21       47.05      2.85 o 
   1   8  11       29.05       26.52      3.34 o 
   2   8  11      102.78       95.87      5.01 o 
   3   8  11       50.37       59.72      4.13 o 
   4   8  11       31.14       29.96      3.34 o 
  -1   0  12        0.08        3.34      2.16 o 
   0   0  12       36.81       37.42      2.65 o 
   1   0  12       18.52       19.74      4.81 o 
  -2   1  12        3.71        0.59      2.85 o 
  -1   1  12        3.98        7.96      2.36 o 
   0   1  12       34.39       34.08      2.55 o 
   1   1  12        7.16        4.52      2.06 o 
   2   1  12      185.16      185.15     11.79 o 
   3   1  12       32.29       26.03      3.44 o 
  -2   2  12      208.72      230.14     10.51 o 
  -1   2  12      352.94      402.43      8.74 o 
   0   2  12      226.06      237.21     17.09 o 
   1   2  12      280.47      280.82      6.88 o 
   2   2  12      423.51      439.46      7.66 o 
   3   2  12      238.21      244.19      6.38 o 
  -2   3  12       33.79       30.65      3.54 o 
  -1   3  12        0.96        1.08      2.06 o 
   0   3  12        6.18        4.52      1.96 o 
   1   3  12      159.56      155.49      3.83 o 
   2   3  12       12.48       11.39      1.67 o 
   3   3  12      255.53      255.58      6.58 o 
   4   3  12      134.65      133.00      4.42 o 
  -1   4  12        4.95        0.00      1.96 o 
   0   4  12       65.49       63.06      3.04 o 
   1   4  12       63.72       68.56      3.14 o 
   2   4  12       13.17       10.80      1.67 o 
   3   4  12      172.97      168.16      3.93 o 
   4   4  12      262.31      260.39      6.68 o 
  -1   5  12       11.80       16.11      3.34 o 
   0   5  12       19.07       17.09      2.26 o 
   1   5  12       77.28       62.27      3.04 o 
   2   5  12       35.75       36.34      2.65 o 
   3   5  12      159.68      158.83      3.83 o 
   4   5  12        0.39       -0.39      1.96 o 
   0   6  12       23.85       26.62      3.44 o 
   1   6  12      173.68      162.66      6.58 o 
   2   6  12      435.07      421.38      8.84 o 
   3   6  12      177.03      173.56      4.81 o 
   4   6  12       12.02        9.53      2.26 o 
   1   7  12        6.15        7.66      2.95 o 
   2   7  12       91.69       90.37      5.01 o 
   3   7  12        3.81        2.55      2.85 o 
                                                 
